# Supplementary material for: Software-based analysis of bacteriophage genomes, physical ends, and packaging strategies
Source: BMC Genomics. 2016 Aug 26;17(1):679. doi: 10.1186/s12864-016-3018-2 (PMC5000459; doi:10.1186/s12864-016-3018-2)
Supplement: Additional file 1: — Table of phages and large terminase proteins used in Phamerator database. (XLSX 15 kb) [file 12864_2016_3018_MOESM1_ESM.xlsx]

## Sheet: Sheet1
Phage name	gp #	pham of large terminase protein	Bacterial host	Genome size (bp)	Packaging strategy	Group	Pubmed link	Paper reference if experimentally determined	Accession (genome)	Accession (terminase)
Enterobacteria phage HK97	gp2	1218	Escherichia coli	39732	3' cos (HK97)	A1	http://www.ncbi.nlm.nih.gov/pubmed/10860721	J. Mol. Biol. 299 (1), 27-51 (2000)	NC_002167.1	NP_037698.1
Enterobacteria phage HK022	gp2	1218	Escherichia coli	40751	3' cos (HK97)	A1	http://www.ncbi.nlm.nih.gov/pubmed/10860721	J. Mol. Biol. 299 (1), 27-51 (2000)	NC_002166.1	NP_037663.1
Rhizobium phage 16-3	gp2	1218	Rhizobium meliloti 41	60195	3' cos (HK97)	A1	http://www.ncbi.nlm.nih.gov/pubmed/15774897	J. Bacteriol. 187 (7), 2526-2531 (2005)	NC_011103.1	YP_002117560.1
Enterobacteria phage Lambda	gp2	208	Escherichia coli	48502	5' cos (Lambda)	B1	http://www.ncbi.nlm.nih.gov/pubmed/6324174	Proc Natl Acad Sci U S A. 1983 Dec;80(24):7456-60	NC_001416	NP_040581
Enterobacteria phage N15	gp2	208	Escherichia coli	46375	5' cos (Lambda)	B1	http://www.ncbi.nlm.nih.gov/pubmed/10476025	Mol Microbiol. 1999 Sep;33(5):895-903.	NC_001901.1	NP_046897.1
Enterobacteria phage P2	gp16	293	Escherichia coli	31200	5' cos (P2)	B2	http://www.ncbi.nlm.nih.gov/pubmed/2265763	Gene. 1990 Nov 30;96(1):9-15	KC618326.1	AGG36517.1
Enterobacteria phage 186	gp3	293	Escherichia coli	30624	5' cos (P2)	B2	http://www.ncbi.nlm.nih.gov/pubmed/19055764	BMC Microbiol. 2008 Dec 3;8:211	U32222	AAC34148
Pseudomonas phage phiCTX	gp3	293	Pseudomonas aeruginosa	35580	5' cos (P2)	B2	http://www.ncbi.nlm.nih.gov/pubmed/10027959	Mol Microbiol. 1999 Jan;31(2):399-419.	NC_003278.1	NP_490600.1
Enterobacteria phage T7	gp48	51	Escherichia coli	39937	Short DTR (T7)	C1	http://www.ncbi.nlm.nih.gov/pubmed/2266564	J Mol Biol. 1990 Dec 20;216(4):939-48	GU071091.1	NP_042010.1
Enterobacteria phage T3	gp45	51	Escherichia coli	38209	Short DTR (T7)	C1	http://www.ncbi.nlm.nih.gov/pubmed/12079351	J Mol Biol. 2002 Jun 21;319(5):1115-32	KC960671.1	NP_523347.1
Yersinia phage phiYeO3-12	gp56	51	Yersinia enterocolitica	39600	Short DTR (T7)	C1	http://www.ncbi.nlm.nih.gov/pubmed/11222590	J Bacteriol. 2001 Mar;183(6):1928-37	NC_001271.1	NP_052122.1
Enterobacteria phage N4	gp68	122	Escherichia coli	70153	Short DTR (N4)	C2	http://www.ncbi.nlm.nih.gov/pubmed/3172206	J Mol Biol. 1988 Jul 5;202(1):1-10	NC_008720.1	YP_950546
Erwinia phage EamP-S6	gp98	122	Erwinia amylovora	74669	Short DTR (N4)	C2	http://www.ncbi.nlm.nih.gov/pubmed/21764969	Appl Environ Microbiol. 2011 Sep;77(17):5945-54	NC_019514.1	YP_007005834
Achromobacter phage JWDelta	gp81	122	Achromobacter xylosoxidans	73659	Short DTR (N4)	C2	http://www.ncbi.nlm.nih.gov/pubmed/24468270	Virol J. 2014 Jan 27;11:14	KF787094.1	AHC56597.1
Clostridium phage C-St	gp168	2966	Clostridium botulinum	185683	Short DTR (C-st)	C3	http://www.ncbi.nlm.nih.gov/pubmed/16287978	Proc Natl Acad Sci U S A. 2005 Nov 29;102(48):17472-7	NC_007581.1	YP_398598
Bacillus phage vB_BanS-Tsamsa	gp241	2966	Bacillus anthracis	168876	Short DTR (C-st)	C3	http://www.ncbi.nlm.nih.gov/pubmed/24475065	PLoS One. 2014 Jan 27;9(1):e85972	NC_023007.1	YP_008873483
Bacillus phage Basilisk	gp32	2966	Bacillus cereus	82008	Short DTR (C-st)	C3	http://www.ncbi.nlm.nih.gov/pubmed/25100842	J Virol. 2014 Oct 15;88(20):11846-60	KC595511.2	AGR46580.1
Bacillus phage SPO1	gp54	825	Bacillus subtilis	132562	Long DTR (SPO1)	D1	http://www.ncbi.nlm.nih.gov/pubmed/19285085	J Mol Biol. 2009 Apr 24;388(1):48-70	FJ230960.1	YP_002300330.1
Listeria phage A511	gp5	825	Listeria monocytogenes	137619	Long DTR (SPO1)	D1	http://www.ncbi.nlm.nih.gov/pubmed/18567664	J Bacteriol. 2008 Sep;190(17):5753-65	NC_009811.2	YP_001468454.1
Brochothrix phage A9	gp63	825	Brochothrix thermosphacta	127065	Long DTR (SPO1)	D1	http://www.ncbi.nlm.nih.gov/pubmed/20709901	J Bacteriol. 2010 Oct;192(20):5441-53	NC_015253.1	YP_004301396.1
Enterobacteria phage T4	gp163	1697	Escherichia coli	168903	Headful (T4)	E1	http://www.ncbi.nlm.nih.gov/pubmed/12235385	Nucleic Acids Res. 2002 Sep 15;30(18):4009-21	NC_000866.4	NP_049776.1
Vibrio phage KVP40	gp355	1697	Vibrio parahaemolyticus	244834	Headful (T4)	E1	http://www.ncbi.nlm.nih.gov/pubmed/12923095	J Bacteriol. 2003 Sep;185(17):5220-33	NC_005083.2	NP_899601.1
Enterobacteria phage RB49	gp153	1697	Escherichia coli	164018	Headful (T4)	E1			NC_005066.1	AAF23757.1
Pseudomonas phage phiKZ	gp25	473	Pseudomonas aeruginosa	280334	Headful (phiKZ)	E2	http://www.ncbi.nlm.nih.gov/pubmed/11916376	J Mol Biol. 2002 Mar 15;317(1):1-19	NC_004629.1	NP_803591.1
Erwinia phage phiEaH2	gp178	473	Erwinia amylovora	243050	Headful (phiKZ)	E2			NC_019929.1	YP_007237828
Pseudomonas phage 201phi2-1	gp5	473	Pseudomonas chlororaphis	316674	Headful (phiKZ)	E2			NC_010821.1	YP_001956731.1
Enterobacteria phage P22	gp1	1947	Salmonella enterica	41660	Headful (P22)	E3	http://www.ncbi.nlm.nih.gov/pubmed/1853558	Virology. 1991 Aug;183(2):519-38	AB426868.1	BAG12600.1
Enterobacteria phage LP7	gp3	1947	Salmonella typhimurium		Headful (P22)	E3	http://www.ncbi.nlm.nih.gov/pubmed/2341038	Gene. 1990 Mar 30;88(1):47-55	LP7PAC	AAA88220
Salmonella phage ST64T	gp52	1947	Salmonella typhimurium	40679	Headful (P22)	E3			NC_004348.1	NP_720326.1
Enterobacteria phage CUS-3	gp21	323	Escherichia coli	40207	Headful (SF6)	E4			CP000711.1	ABQ88401.1
Shigella phage Sf6	gp2	323	Shigella flexneri	39043	Headful (SF6)	E4	http://www.ncbi.nlm.nih.gov/pubmed/15136040	J Mol Biol. 2004 May 28;339(2):379-94	NC_005344.1	AAQ12192
Endosymbiont phage APSE-1	gp18	323		36524	Headful (SF6)	E4	http://www.ncbi.nlm.nih.gov/pubmed/10489345	Virology. 1999 Sep 15;262(1):104-13	AF157835	AAF03961.1
Iodobacteriophage phiPLPE	gp18	1965	Iodobacter sp. CdM7	47453	Headful (phiPLPE)	E5	http://www.ncbi.nlm.nih.gov/pubmed/22792219	PLoS One. 2012;7(7):e40102	NC_011142.1	YP_002128452.1
Yersinia phage PY100	gp18	1965	Yersinia sp.	50291	Headful (phiPLPE)	E5	http://www.ncbi.nlm.nih.gov/pubmed/17965162	J Bacteriol. 2008 Jan;190(1):332-42	AM076770.1	CAJ28416
Klebsiella phage JD001	gp34	1965	Klebsiella pneumoniae	48814	Headful (phiPLPE)	E5	http://www.ncbi.nlm.nih.gov/pubmed/23166250	J Virol. 2012 Dec;86(24):13843	NC_020204.1	YP_007392855.1
Enterobacteria phage 933W	gp51	175	Escherichia coli	61670	Headful (933W)	E6	http://www.ncbi.nlm.nih.gov/pubmed/10074068	J Bacteriol. 1999 Mar;181(6):1767-78	NC_000924.1	NP_049511.1
Burkholderia phage Bcep22	gp49	175	Burkholderia cenocepacia	63879	Headful (933W)	E6	http://www.ncbi.nlm.nih.gov/pubmed/21804006	J Bacteriol. Oct 2011; 193(19): 5300–5313	NC_005262.2	AAQ54982.1
Pseudomonas phage D3112	gp26	421	Pseudomonas aeruginosa	37611	Host ends (D3112)	F1	http://www.ncbi.nlm.nih.gov/pubmed/14702309	J Bacteriol. 2004 Jan;186(2):400-10	NC_005178.1	NP_938233.1
Haemophilus phage SuMu	gp26	421	Haemophilus parasuis	37151	Host ends (D3112)	F1	http://www.ncbi.nlm.nih.gov/pubmed/22823751	BMC Genomics. 2012 Jul 23;13:331	NC_019455.1	YP_007002934
Pseudomonas phage MP22	gp25	421	Pseudomonas aeruginosa	36409	Host ends (D3112)	F1	http://www.ncbi.nlm.nih.gov/pubmed/17768233	Microbiology. 2007 Sep;153(Pt 9):2885-95	DQ873690.1	YP_001469154
Enterobacteria phage Mu	gp28	1284	Escherichia coli	36717	Host ends (Mu)	F2	http://www.ncbi.nlm.nih.gov/pubmed/11922669	J Mol Biol. 2002 Mar 29;317(3):337-59	NC_000929	NP_050632.1
Psedumonas phage B3	gp31	1284	Pseudomonas aeruginosa	38439	Host ends (Mu)	F2	http://www.ncbi.nlm.nih.gov/pubmed/15375138	J Bacteriol. 2004 Oct;186(19):6560-74	NC_006548.1	YP_164067
Burkholderia phage BcepMu	gp28	1284	Burkholderia cenocepacia	36748	Host ends (Mu)	F2	http://www.ncbi.nlm.nih.gov/pubmed/15184022	J Mol Biol. 2004 Jun 25;340(1):49-65	NC_005882.1	YP_024701.1
