# Supplementary material for: Software-based analysis of bacteriophage genomes, physical ends, and packaging strategies
Source: BMC Genomics. 2016 Aug 26;17(1):679. doi: 10.1186/s12864-016-3018-2 (PMC5000459; doi:10.1186/s12864-016-3018-2)
Supplement: Additional file 3: — Pham table and cluster table generated by Phamerator. (XLSX 774 kb) [file 12864_2016_3018_MOESM3_ESM.xlsx]

## Sheet: pham table
conserved domains	pham #	number of members in pham	mean translation length	16-3	201phi2-1	933W	A9	APSE-1	B3	Bac-Basilisk	Bac-SPO1	Bac-vB_BanS-Tsamsa	BcepMu	Bur-Bcep22	CUS-3	D3112	Ent-186	Ent-LP7	Ent-Sf6	Ent-T4	Ent_Lambda	HK022	HK97	JD001	JWDelta	Lis-A511	MP22	Mu	N15	N4	P2	P22	RB49	ST64T	SuMu	T3	T7	Vib-KVP40	YerS-PY100	c-st	phiCTX	phiEaH2	phiKZ	phiPLPE	phiYe03-12	vB_EamP-S6
None	1	2	152																																	T3_1									phiYe03-12_phiYeO3-12p01
None	2	1	66																																										phiYe03-12_phiYeO3-12p02
None	3	4	76.5																																	T3_2, T3_3									phiYe03-12_phiYeO3-12p03, phiYe03-12_phiYeO3-12p04
protein kinase... protein kinase... protein kinase.	4	3	365.667																																	T3_4	T7_6								phiYe03-12_phiYeO3-12p05
T3/T7-like RNA polymerase... Mitochondrial DNA-directed RNA polymerase [Transcription]... DNA-dependent RNA polymerase. This is a family of single chain RNA polymerases... DNA-directed RNA polymerase N-terminal. This is the N-terminal domain of DNA-directed RNA polymerase. This domain has a role in interaction with regions of upstream promoter DNA and the nascent RNA chain, leading to the process…	5	3	883.667																																	T3_5	T7_7								phiYe03-12_phiYeO3-12p06
None	6	2	90																																	T3_6									phiYe03-12_phiYeO3-12p07
hypothetical protein... hypothetical protein.	7	2	46																																	T3_7									phiYe03-12_phiYeO3-12p08
Protein of unknown function (DUF2745). This is a viral family of proteins with unknown function... host dGTPase inhibitor... Protein of unknown function (DUF2745). This is a viral family of proteins with unknown function... host dGTPase inhibitor... Protein of unknown function (DUF2745). This is a viral family of proteins with unknown function... host dGTPase inhibitor.	8	3	89.3333																																	T3_8	T7_9								phiYe03-12_phiYeO3-12p09
Adenylation domain of ATP-dependent DNA Ligases. ATP-dependent polynucleotide ligases catalyze phosphodiester bond formation using nicked nucleic acid substrates with the high energy nucleotide of ATP as a cofactor in a three step reaction mechanism. DNA ligases play a vital role in the diverse processes of DNA replication, recombination and repair. ATP-dependent ligases are present in many organ…	9	3	350.333																																	T3_9	T7_10								phiYe03-12_phiYeO3-12p10
putative NHN endonuclease... HNH endonuclease. This is a zinc-binding loop of Fold group 7 as found in endo-deoxy-ribonucleases and HNH nucleases.	10	1	157																																										phiYe03-12_phiYeO3-12p11
None	11	1	25																																										phiYe03-12_phiYeO3-12p12
hypothetical protein... Bladder cancer-related protein BC10. This family consists of a series of short proteins of around 90 residues in length. The human protein BC10 has been implicated in bladder cancer where the transcription of the gene coding for this protein is nearly completely abolished in highly invasive transitional cell carcinomas (TCCs). The protein is a small globular protein contai…	12	3	85.3333																																	T3_10	T7_12								phiYe03-12_phiYeO3-12p13
Protein of unknwon function (DUF3310). This is a family of conserved bacteriophage proteins of unknown function... Protein of unknwon function (DUF3310). This is a family of conserved bacteriophage proteins of unknown function... Protein of unknwon function (DUF3310). This is a family of conserved bacteriophage proteins of unknown function.	13	3	171.667																																	T3_11	T7_13								phiYe03-12_phiYeO3-12p14
None	14	2	44																																	T3_12									phiYe03-12_phiYeO3-12p15
inhibitor of host bacterial RNA polymerase... inhibitor of host bacterial RNA polymerase... inhibitor of host bacterial RNA polymerase.	15	3	65.3333																																	T3_13	T7_15								phiYe03-12_phiYeO3-12p16
single-stranded DNA-binding protein... single-stranded DNA-binding protein... single-stranded DNA-binding protein.	16	3	232																																	T3_14	T7_16								phiYe03-12_phiYeO3-12p17
Phage endonuclease I. The bacteriophage endonuclease I is a nuclease that is selective for the structure of the four-way Holliday DNA junction... endonuclease I... Phage endonuclease I. The bacteriophage endonuclease I is a nuclease that is selective for the structure of the four-way Holliday DNA junction... endonuclease I... Phage endonuclease I. The bacteriophage endonuclease I is a nuclease th…	17	3	151.667																																	T3_15	T7_18								phiYe03-12_phiYeO3-12p18
Animal peptidoglycan recognition proteins homologous to Bacteriophage T3 lysozyme. The bacteriophage molecule, but not its moth homologue, has been shown to have N-acetylmuramoyl-L-alanine amidase activity. One member of this family, Tag7, is a cytokine... Peptidoglycan recognition proteins (PGRPs) are pattern recognition receptors that bind, and in certain cases, hydrolyze peptidoglycans (PGNs) …	18	4	158.25																																SuMu_gp17	T3_16	T7_19								phiYe03-12_phiYeO3-12p19
None	19	1	35																																										phiYe03-12_phiYeO3-12p20
Zinc-binding domain of primase-helicase... Zinc-binding domain of primase-helicase. This region represents the zinc binding domain. It is found in the N-terminal region of the bacteriophage P4 alpha protein, which is a multifunctional protein with origin recognition, helicase and primase activities... Topoisomerase-primase domain. This is a nucleotidyl transferase/hydrolase domain found in type I…	20	4	535																																	T3_18	T7_21								phiYe03-12_phiYeO3-12p21, phiYe03-12_phiYeO3-12p22
None	21	1	35																																										phiYe03-12_phiYeO3-12p23
hypothetical protein.	22	1	109																																										phiYe03-12_phiYeO3-12p24
hypothetical protein... hypothetical protein... hypothetical protein.	23	3	70																																	T3_19	T7_22								phiYe03-12_phiYeO3-12p25
hypothetical protein... hypothetical protein... hypothetical protein.	24	3	92.3333																																	T3_20	T7_23								phiYe03-12_phiYeO3-12p26
Family A polymerase primarily fills DNA gaps that arise during DNA repair, recombination and replication. DNA polymerase family A, 5'-3' polymerase domain. Family A polymerase functions primarily to fill DNA gaps that arise during DNA repair, recombination and replication. DNA-dependent DNA polymerases can be classified into six main groups based upon phylogenetic relationships with E. coli polym…	25	4	624																																	T3_21	T7_25								phiYe03-12_phiYeO3-12p27, phiYe03-12_phiYeO3-12p28
HNH endonuclease. This is a zinc-binding loop of Fold group 7 as found in endo-deoxy-ribonucleases and HNH nucleases... HNH endonuclease. This is a zinc-binding loop of Fold group 7 as found in endo-deoxy-ribonucleases and HNH nucleases.	26	2	105.5																																	T3_22									phiYe03-12_phiYeO3-12p29
host protein H-NS-interacting protein... Protein of unknown function (DUF2675). Members in this family of proteins are annotated as Gene protein 5.5. Currently no function is known... host protein H-NS-interacting protein... Protein of unknown function (DUF2675). Members in this family of proteins are annotated as Gene protein 5.5. Currently no function is known... host protein H-NS-interacting p…	27	3	123																																	T3_23									phiYe03-12_phiYeO3-12p30, phiYe03-12_phiYeO3-12p31
hypothetical protein... hypothetical protein.	28	2	69																																	T3_24									phiYe03-12_phiYeO3-12p32
host recBCD nuclease inhibitor.	29	1	60																																										phiYe03-12_phiYeO3-12p33
H3TH domain of bacteriophage T3, T4 RNase H, T5-5' nucleases, and homologs. H3TH (helix-3-turn-helix) domains of bacteriophage T5-5'nuclease (5'-3' exonuclease or T5FEN), bacteriophage T4 RNase H (T4FEN), bacteriophage T3 (T3 phage exodeoxyribonuclease) and other similar 5' nucleases are included in this family. The T5-5'nuclease is a 5'-3' exodeoxyribonuclease that also exhibits endonucleolytic …	30	3	301.667																																	T3_26	T7_28								phiYe03-12_phiYeO3-12p34
None	31	1	76																																										phiYe03-12_phiYeO3-12p35
None	32	2	37																																	T3_27									phiYe03-12_phiYeO3-12p36
hypothetical protein... Protein of unknown function (DUF2717). Members in this family of proteins are annotated as gene 6.5 protein however currently there is no known function... hypothetical protein... Protein of unknown function (DUF2717). Members in this family of proteins are annotated as gene 6.5 protein however currently there is no known function... hypothetical protein... Protein of unkn…	33	3	76.3333																																	T3_28	T7_29								phiYe03-12_phiYeO3-12p37
hypothetical protein... hypothetical protein... hypothetical protein.	34	3	84.6667																																	T3_29	T7_30								phiYe03-12_phiYeO3-12p38
tail assembly protein... Bacteriophage T7 virion assembly protein. This family of proteins represents the gene product 7.3 from T7 bacteriophage. The protein is localized to the tail and is thought to be important in virion assembly. Particles assembled in the absence of the protein fail to adsorb to cells... tail assembly protein... Bacteriophage T7 virion assembly protein. This family of protei…	35	3	103.667																																	T3_30	T7_32								phiYe03-12_phiYeO3-12p39
Bacteriophage head to tail connecting protein. This family of head-tail connector proteins is found in bacteria and viruses. Proteins in this family are typically between 516 and 555 amino acids in length. This protein is found in Phage T7 and T3 among others... Bacteriophage head to tail connecting protein. This family of head-tail connector proteins is found in bacteria and viruses. Proteins in…	36	3	535.333																																	T3_31	T7_34								phiYe03-12_phiYeO3-12p40
Phage T7 capsid assembly protein... capsid assembly protein... Phage T7 capsid assembly protein... capsid assembly protein... Phage T7 capsid assembly protein... capsid assembly protein.	37	3	309																																	T3_32	T7_35								phiYe03-12_phiYeO3-12p41
major capsid protein... major capsid protein... major capsid protein... major capsid protein.	38	4	368																																	T3_33	T7_36								phiYe03-12_phiYeO3-12p42, phiYe03-12_phiYeO3-12p43
tail tubular protein A... tail tubular protein A... tail tubular protein A.	39	3	196																																	T3_35	T7_38								phiYe03-12_phiYeO3-12p44
None	40	3	798.667																																	T3_36	T7_39								phiYe03-12_phiYeO3-12p45
hypothetical protein... Protein of unknown function (DUF2833). This family of proteins with unknown function are found in the bacteriophage T7. Some of the members of this family are annotated as gene 13 protein... internal virion protein A... hypothetical protein... Protein of unknown function (DUF2833). This family of proteins with unknown function are found in the bacteriophage T7. Some of the…	41	3	137.333																																	T3_37	T7_40								phiYe03-12_phiYeO3-12p46
recombination endonuclease VII; Provisional... Recombination endonuclease VII.	42	1	129																																										phiYe03-12_phiYeO3-12p47
internal virion protein B... internal virion protein B... internal virion protein B.	43	3	196.667																																	T3_38	T7_41								phiYe03-12_phiYeO3-12p48
internal virion protein C... internal virion protein C... internal virion protein C.	44	3	739																																	T3_39	T7_42								phiYe03-12_phiYeO3-12p49
membrane-bound lytic murein transglycosylase D; Provisional... lytic murein transglycosylase; Provisional... Transglycosylase SLT domain. This family is distantly related to pfam00062. Members are found in phages, type II, type III and type IV secretion systems... internal virion protein D... Soluble lytic murein transglycosylase and related regulatory proteins (some contain LysM/invasin domains)…	45	3	1318.67																																	T3_40	T7_43								phiYe03-12_phiYeO3-12p50
Phage T7 tail fibre protein. The bacteriophage T7 tail complex consists of a conical tail-tube surrounded by six kinked tail-fibres, which are oligomers of the viral protein gp17... tail fiber protein... Chaperone of endosialidase. This is the very C-terminal, chaperone, domain of the bacteriophage protein endosialidase. It releases itself, via the serine-lysine dyad at the N-terminus, from the r…	46	3	585.333																																	T3_41	T7_44								phiYe03-12_phiYeO3-12p51
Phage holin family 6. Holins are a diverse family of proteins that cause bacterial membrane lysis during late-protein synthesis... type II holin... Phage holin family 6. Holins are a diverse family of proteins that cause bacterial membrane lysis during late-protein synthesis... type II holin... Phage holin family 6. Holins are a diverse family of proteins that cause bacterial membrane lysis durin…	47	3	67																																	T3_42	T7_45								phiYe03-12_phiYeO3-12p52
DNA packaging protein. This DNA packaging protein is also referred to as gene 18 product (gp18). This protein is required for DNA packaging and functions in a complex with gp19... DNA packaging protein, small subunit... DNA packaging protein. This DNA packaging protein is also referred to as gene 18 product (gp18). This protein is required for DNA packaging and functions in a complex with gp19...…	48	3	88.6667																																	T3_43	T7_46								phiYe03-12_phiYeO3-12p53
phage lambda Rz-like lysis protein... Bacteriophage Rz lysis protein. This protein is involved in host lysis. This family is not considered to be a peptidase according to the MEROPs database. This family Rz and the Rz1 protein (pfam06085) represent a unique example of two genes located in different reading frames in the same nucleotide sequence, which encode different proteins that are both requi…	49	3	146.667																																	T3_44	T7_47								phiYe03-12_phiYeO3-12p54
phage lambda Rz1-like protein.	50	1	84																																										phiYe03-12_phiYeO3-12p55
Terminase-like family. This family represents a group of terminase proteins.	51	3	586.333																																	T3_45	T7_48								phiYe03-12_phiYeO3-12p56
hypothetical protein.	52	1	77																																										phiYe03-12_phiYeO3-12p57
None	53	1	42																																										phiYe03-12_phiYeO3-12p58
hypothetical protein... hypothetical protein.	54	2	49																																	T3_46									phiYe03-12_phiYeO3-12p59
None	55	3	106																						JWDelta_0001, JWDelta_0089					N4_gp01
None	56	1	161																											N4_gp02
None	57	1	104																											N4_gp03
None	58	1	145																											N4_gp04
None	59	1	65																											N4_gp05
None	60	1	52																											N4_gp06
None	61	1	69																											N4_gp07
None	62	1	71																											N4_gp08
None	63	1	104																											N4_gp09
None	64	1	58																											N4_gp10
None	65	1	106																											N4_gp11
Domain of unknown function (DUF4326). This family of proteins is functionally uncharacterized. This family of proteins is found in bacteria, archaea, eukaryotes and viruses. Proteins in this family are typically between 100 and 162 amino acids in length. There are two completely conserved residues (P and C) that may be functionally important... Domain of unknown function (DUF4326). This family of…	66	2	108																											N4_gp12								Vib-KVP40_KVP40.0113
None	67	1	61																											N4_gp13
hypothetical protein... hypothetical protein.	68	2	127.5																						JWDelta_0012					N4_gp14
T3/T7-like RNA polymerase... T3/T7-like RNA polymerase... T3/T7-like RNA polymerase... Mitochondrial DNA-directed RNA polymerase [Transcription].	69	3	271																						JWDelta_0014					N4_gp15																vB_EamP-S6_gp028
T3/T7-like RNA polymerase... Mitochondrial DNA-directed RNA polymerase [Transcription]... DNA-dependent RNA polymerase. This is a family of single chain RNA polymerases... T3/T7-like RNA polymerase... Mitochondrial DNA-directed RNA polymerase [Transcription]... DNA-dependent RNA polymerase. This is a family of single chain RNA polymerases... T3/T7-like RNA polymerase... DNA-dependent RNA polymera…	70	4	302.5																						JWDelta_0015, JWDelta_0017					N4_gp16																vB_EamP-S6_gp031
None	71	1	279																											N4_gp17
hypothetical protein... hypothetical protein... hypothetical protein.	72	3	103.667																											N4_gp18		P22_39		ST64Tp21
None	73	1	68																											N4_gp19
prohibitin homologues. prohibitin homologues... Membrane protease subunits, stomatin/prohibitin homologs [Posttranslational modification, protein turnover, chaperones]... SPFH domain / Band 7 family. This family has been called SPFH, Band 7 or PHB domain. Recent phylogenetic analysis has shown this domain to be a slipin or Stomatin-like integral membrane domain conserved from protozoa to mammals.…	74	2	277.5																											N4_gp20																vB_EamP-S6_gp045
None	75	1	74																											N4_gp21
HNH endonuclease. This is a zinc-binding loop of Fold group 7 as found in endo-deoxy-ribonucleases and HNH nucleases... HNH endonuclease. This is a zinc-binding loop of Fold group 7 as found in endo-deoxy-ribonucleases and HNH nucleases.	76	2	116.5																						JWDelta_0023					N4_gp22
None	77	1	56																											N4_gp23
MoxR-like ATPases [General function prediction only]... AAA ATPase containing von Willebrand factor type A (vWA) domain [General function prediction only]... MoxR-like ATPases [General function prediction only]... The AAA+ (ATPases Associated with a wide variety of cellular Activities) superfamily represents an ancient group of ATPases belonging to the ASCE (for additional strand, catalytic E) di…	78	3	347																						JWDelta_0032					N4_gp24																vB_EamP-S6_gp035
von Willebrand factor (vWF) type A domain. VWA domains in extracellular eukaryotic proteins mediate adhesion via metal ion-dependent adhesion sites (MIDAS). Intracellular VWA domains and homologues in prokaryotes have recently been identified. The proposed VWA domains in integrin beta subunits have recently been substantiated using sequence-based methods... Uncharacterized protein conserved in ba…	79	3	382																						JWDelta_0035					N4_gp25																vB_EamP-S6_gp036
2'-deoxyuridine 5'-triphosphatase... Trimeric dUTP diphosphatases. Trimeric dUTP diphosphatases, or dUTPases, are the most common family of dUTPase, found in bacteria, eukaryotes, and archaea. They catalyze the hydrolysis of the dUTP-Mg complex (dUTP-Mg) into dUMP and pyrophosphate. This reaction is crucial for the preservation of chromosomal integrity as it removes dUTP and therefore reduces the…	80	2	160.5																						JWDelta_0036					N4_gp26
None	81	1	66																											N4_gp27
None	82	1	80																											N4_gp28
None	83	1	153																											N4_gp29
Predicted alternative thymidylate synthase [Nucleotide transport and metabolism]... thymidylate synthase, flavin-dependent. Two forms of microbial thymidylate synthase are known: ThyA (2.1.1.45) and ThyX (2.1.1.148). This model describes ThyX, a homotetrameric flavoprotein. Both enzymes convert dUMP to dTMP. Under oxygen-limiting conditions, thyX can complement a thyA mutation [Purines, pyrimidin…	84	2	308																						JWDelta_0046					N4_gp30
None	85	1	77																											N4_gp31
None	86	1	108																											N4_gp32
TopoisomeraseII. Eukaryotic DNA topoisomerase II, GyrB, ParE... Histidine kinase-like ATPases; This family includes several ATP-binding proteins for example: histidine kinase, DNA gyrase B, topoisomerases, heat shock protein HSP90, phytochrome-like ATPases and DNA mismatch repair proteins... Histidine kinase-, DNA gyrase B-, and HSP90-like ATPase. This family represents, additionally, the structu…	87	2	843																						JWDelta_0047					N4_gp33
None	88	2	615																						JWDelta_0048					N4_gp34
None	89	2	153																						JWDelta_0049					N4_gp35
Nucleoside Triphosphate Pyrophosphohydrolase (EC 3.6.1.8) MazG-like domain found in Deinococcus radiodurans DR2231 protein and its bacterial homologs. This family includes a MazG-like NTP-PPase from Deinococcus radiodurans (DR2231), a putative NTP-PPase YP_001813558.1 from Exiguobacterium sibiricum and their bacterial homologs. DR2231 shows significant structural resemblance to MazG proteins, but…	90	2	151																						JWDelta_0050					N4_gp36
ATP-dependent exoDNAse (exonuclease V), alpha subunit - helicase superfamily I member [DNA replication, recombination, and repair]... exodeoxyribonuclease V, alpha subunit. This family describes the exodeoxyribonuclease V alpha subunit, RecD. RecD is part of a RecBCD complex. A related family in the Gram-positive bacteria separates in a phylogenetic tree, has an additional N-terminal extension of…	91	3	431.333																						JWDelta_0051					N4_gp37																vB_EamP-S6_gp059
None	92	2	174.5																						JWDelta_0052					N4_gp38
Family A polymerase primarily fills DNA gaps that arise during DNA repair, recombination and replication. DNA polymerase family A, 5'-3' polymerase domain. Family A polymerase functions primarily to fill DNA gaps that arise during DNA repair, recombination and replication. DNA-dependent DNA polymerases can be classified into six main groups based upon phylogenetic relationships with E. coli polym…	93	3	868.667																						JWDelta_0053					N4_gp39																vB_EamP-S6_gp063
None	94	1	112																											N4_gp40
None	95	3	153																						JWDelta_0055					N4_gp41																vB_EamP-S6_gp064
None	96	3	326.667																						JWDelta_0056					N4_gp42																vB_EamP-S6_gp071
Primase C terminal 1 (PriCT-1). This alpha helical domain is found at the C terminal of primases... Primase C terminal 1 (PriCT-1). This alpha helical domain is found at the C terminal of primases... Primase C terminal 1 (PriCT-1). This alpha helical domain is found at the C terminal of primases.	97	3	716.333																						JWDelta_0057					N4_gp43																vB_EamP-S6_gp072
AAA domain. This AAA domain is found in a wide variety of presumed phage proteins.	98	3	250																						JWDelta_0058					N4_gp44																vB_EamP-S6_gp073
None	99	3	252																						JWDelta_0059					N4_gp45																vB_EamP-S6_gp074
None	100	2	185.5																						JWDelta_0061					N4_gp46
None	101	1	144																											N4_gp47
hypothetical protein... Phage protein (N4 Gp49/phage Sf6 gene 66) family. This family of phage proteins is functionally uncharacterized. The family includes bacteriophage Sf6 gene 66 as well as phage N4 GP49 protein. Proteins in this family are typically between 87 and 154 amino acids in length. There is a conserved NGF sequence motif... hypothetical protein... Phage protein (N4 Gp49/phage Sf6 ge…	102	4	125.5																Ent-Sf6_Sf6p66											N4_gp48														phiPLPE_45		vB_EamP-S6_gp048
Protein of unknown function (DUF2829). This is a uncharacterized family of proteins found in bacteria and bacteriphages.	103	1	160																											N4_gp49
None	104	3	3488.67																						JWDelta_0065					N4_gp50																vB_EamP-S6_gp079
None	105	2	663.5																						JWDelta_0066					N4_gp51
None	106	2	162																						JWDelta_0067					N4_gp52
None	107	3	895.333																						JWDelta_0068					N4_gp53																vB_EamP-S6_gp082
None	108	3	322																						JWDelta_0069					N4_gp54																vB_EamP-S6_gp083
None	109	3	206																						JWDelta_0070					N4_gp55																vB_EamP-S6_gp084
None	110	3	402.333																						JWDelta_0071					N4_gp56																vB_EamP-S6_gp085
None	111	3	404.667																						JWDelta_0072					N4_gp57																vB_EamP-S6_gp086
None	112	2	119																						JWDelta_0073					N4_gp58
None	113	3	748.333																						JWDelta_0074					N4_gp59																vB_EamP-S6_gp088
None	114	3	169.333																						JWDelta_0075					N4_gp60																vB_EamP-S6_gp089
Lysozyme family protein [General function prediction only]... Glycosyl hydrolase 108. This family acts as a lysozyme (N-acetylmuramidase), EC:3.2.1.17. It contains a conserved EGGY motif near the N-terminus, the glutamic acid within this motif is essential for catalytic activity. In bacteria, it may activate the secretion of large proteins via the breaking and rearrangement of the peptidoglycan l…	115	2	208.5																						JWDelta_0076					N4_gp61
None	116	1	87																											N4_gp62
None	117	2	111																						JWDelta_0078					N4_gp63
None	118	1	417																											N4_gp64
None	119	1	1382																											N4_gp65
hypothetical protein; Provisional.	120	1	556																											N4_gp66
None	121	3	234																						JWDelta_0080					N4_gp67																vB_EamP-S6_gp097
phage uncharacterized protein (putative large terminase), C-terminal domain. This model represents the C-terminal region of a set of phage proteins typically about 400-500 amino acids in length, although some members are considerably shorter. An article on Methanobacterium phage Psi-M2 (PMID:9791169) calls the member from that phage, ORF9, a putative large terminase subunit, and ORF8 a candidate …	122	3	532																						JWDelta_0081					N4_gp68																vB_EamP-S6_gp098
None	123	3	237.667																						JWDelta_0082					N4_gp69																vB_EamP-S6_gp099
None	124	1	102																											N4_gp70
None	125	1	121																											N4_gp71
None	126	1	42																											N4_gp72
None	127	1	171											Bur-Bcep22_1
None	128	1	107											Bur-Bcep22_2
None	129	1	92											Bur-Bcep22_3
None	130	1	65											Bur-Bcep22_4
None	131	1	330											Bur-Bcep22_5
Resolvase, N terminal domain. The N-terminal domain of the resolvase family contains the active site and the dimer interface. The extended arm at the C-terminus of this domain connects to the C-terminal helix-turn-helix domain of resolvase... Site-specific recombinases, DNA invertase Pin homologs [DNA replication, recombination, and repair]... Serine Recombinase family, catalytic domain; a DNA bi…	132	1	548											Bur-Bcep22_6
None	133	1	82											Bur-Bcep22_7
None	134	1	45											Bur-Bcep22_8
None	135	1	118											Bur-Bcep22_9
recombinase, phage RecT family. All proteins in this family for which functions are known bind ssDNA and are involved in the the pairing of homologous DNA This family is based on the phylogenomic analysis of JA Eisen (1999, Ph.D. Thesis, Stanford University). RecT and homologs are found in prophage regions of bacterial genomes. RecT works with a partner protein, RecE [DNA metabolism, DNA replicat…	136	1	337											Bur-Bcep22_10
None	137	1	32											Bur-Bcep22_11
putative phage-type endonuclease. Members of this protein family are found often in phage genomes and in prokaryotic genomes in uncharacterized regions that resemble integrated prophage regions... Phage-related protein, predicted endonuclease [DNA replication, recombination, and repair]... YqaJ-like viral recombinase domain. This protein family is found in many different bacterial species but is …	138	1	303											Bur-Bcep22_12
Helix-turn-helix XRE-family like proteins... Helix-turn-helix XRE-family like proteins. Prokaryotic DNA binding proteins belonging to the xenobiotic response element family of transcriptional regulators... Helix-turn-helix. This large family of DNA binding helix-turn helix proteins includes Cro and CI. Within the Neisseria gonorrhoeae phage associated protein NGO0477, the full protein fold incorp…	139	1	196											Bur-Bcep22_13
None	140	1	118											Bur-Bcep22_14
HNH endonuclease. This is a zinc-binding loop of Fold group 7 as found in endo-deoxy-ribonucleases and HNH nucleases.	141	1	167											Bur-Bcep22_15
HNH endonuclease. This is a zinc-binding loop of Fold group 7 as found in endo-deoxy-ribonucleases and HNH nucleases... Helix-turn-helix domain of Hin and related proteins. This domain model summarizes a family of DNA-binding domains unique to bacteria and represented by the Hin protein of Salmonella. The basic HTH domain is a simple fold comprised of three core helices that form a right-handed h…	142	1	254											Bur-Bcep22_16
single-stranded DNA-binding protein; Provisional... single-stranded DNA-binding protein; Provisional... single-stranded DNA-binding protein; Provisional... single-stranded DNA-binding protein; Validated... single-stranded DNA-binding protein; Provisional... single-stranded DNA-binding protein; Provisional... single-stranded DNA-binding protein; Provisional... single-stranded DNA-binding protein; …	143	3	171											Bur-Bcep22_17					Ent-Sf6_Sf6p27																				YerS-PY100_35
None	144	1	72											Bur-Bcep22_18
None	145	1	153											Bur-Bcep22_19
Protein of unknown function (DUF968). Family of uncharacterized prophage proteins that are also found in bacteria and eukaryotes.	146	1	166											Bur-Bcep22_20
None	147	1	91											Bur-Bcep22_21
None	148	1	174											Bur-Bcep22_22
None	149	1	155											Bur-Bcep22_23
Helix-turn-helix domain. This helix-turn-helix domain is often found in phage proteins and is likely to be DNA-binding.	150	1	78											Bur-Bcep22_24
Site-specific DNA methylase [DNA replication, recombination, and repair]... DNA-methyltransferase (dcm). All proteins in this family for which functions are known are DNA-cytosine methyltransferases. This family is based on the phylogenomic analysis of JA Eisen (1999, Ph.D. Thesis, Stanford University) [DNA metabolism, DNA replication, recombination, and repair]... DNA cytosine methylase; Provisi…	151	1	205											Bur-Bcep22_25
Site-specific DNA methylase [DNA replication, recombination, and repair]... DNA-methyltransferase (dcm). All proteins in this family for which functions are known are DNA-cytosine methyltransferases. This family is based on the phylogenomic analysis of JA Eisen (1999, Ph.D. Thesis, Stanford University) [DNA metabolism, DNA replication, recombination, and repair]... Cytosine-C5 specific DNA methyl…	152	1	161											Bur-Bcep22_26
Helix-turn-helix domain.	153	1	257											Bur-Bcep22_27
IstB-like ATP binding protein. This protein contains an ATP/GTP binding P-loop motif. It is found associated with IS21 family insertion sequences. The function of this protein is unknown, but it may perform a transposase function... Bacterial dnaA protein... chromosomal replication initiation protein; Provisional... hypothetical protein; Provisional... DNA replication protein DnaC; Validated... p…	154	1	265											Bur-Bcep22_28
None	155	1	57											Bur-Bcep22_29
None	156	1	139											Bur-Bcep22_30
None	157	1	409											Bur-Bcep22_31
Transposase and inactivated derivatives [DNA replication, recombination, and repair]... Transposase. Transposase proteins are necessary for efficient DNA transposition. Contains transposases for IS204, IS1001, IS1096 and IS1165... Helix-turn-helix domain of transposase family ISL3... zinc-finger of transposase IS204/IS1001/IS1096/IS1165.	158	1	482											Bur-Bcep22_32
None	159	1	124											Bur-Bcep22_33
None	160	1	71											Bur-Bcep22_34
None	161	1	192											Bur-Bcep22_35
Phage terminase, small subunit [DNA replication, recombination, and repair]... Terminase small subunit. Packaging of double-stranded viral DNA concatemers requires interaction of the prohead with virus DNA. This process is mediated by a phage-encoded DNA recognition and terminase protein. The terminase enzymes described so far, which are hetero-oligomers composed of a small and a large subunit, d…	162	1	259											Bur-Bcep22_36
None	163	1	154											Bur-Bcep22_37
None	164	1	98											Bur-Bcep22_38
None	165	1	70											Bur-Bcep22_39
None	166	1	68											Bur-Bcep22_40
None	167	1	64											Bur-Bcep22_41
None	168	1	43											Bur-Bcep22_42
None	169	1	49											Bur-Bcep22_43
putative zinc finger/helix-turn-helix protein, YgiT family. This model describes a family of predicted regulatory proteins with a conserved zinc finger/HTH architecture. The amino-terminal region contains a novel domain, featuring two CXXC motifs and occuring in a number of small bacterial proteins as well as in the present family. The carboxyl-terminal region consists of a helix-turn-helix domai…	170	1	72											Bur-Bcep22_44
None	171	1	66											Bur-Bcep22_45
None	172	1	53											Bur-Bcep22_46
None	173	1	69											Bur-Bcep22_47
Protein of unknown function (DUF4031). This family of proteins is functionally uncharacterized. This family of proteins is found in bacteria and viruses. Proteins in this family are typically between 91 and 130 amino acids in length. There is a conserved HYD sequence motif.	174	1	130											Bur-Bcep22_48
large terminase protein; Provisional... large terminase protein; Provisional.	175	2	549			933Wp51								Bur-Bcep22_49
None	176	1	148											Bur-Bcep22_50
None	177	2	745			933Wp52								Bur-Bcep22_51
None	178	1	322											Bur-Bcep22_52
None	179	1	106											Bur-Bcep22_53
RNA-binding global regulator CsrA [Signal transduction mechanisms]... carbon storage regulator; Provisional... Global regulator protein family. This is a family of global regulator proteins. This protein is a RNA-binding protein and a global regulator of carbohydrate metabolizm genes facilitating mRNA decay. In Escherichia coli CsrA binds the CsrB RNA molecule to form the Csr regulatory system wh…	180	1	64											Bur-Bcep22_54
Protein of unknown function (DUF4043). This family of proteins is functionally uncharacterized. This family of proteins is found in bacteria and viruses. Proteins in this family are typically between 369 and 424 amino acids in length. There is a single completely conserved residue G that may be functionally important... Protein of unknown function (DUF4043). This family of proteins is functionall…	181	2	384			933Wp54								Bur-Bcep22_55
None	182	1	157											Bur-Bcep22_56
None	183	1	212											Bur-Bcep22_57
None	184	1	197											Bur-Bcep22_58
None	185	1	210											Bur-Bcep22_59
None	186	1	139											Bur-Bcep22_60
None	187	1	246											Bur-Bcep22_61
None	188	1	688											Bur-Bcep22_62
None	189	1	93											Bur-Bcep22_63
Chaperone of endosialidase. This is the very C-terminal, chaperone, domain of the bacteriophage protein endosialidase. It releases itself, via the serine-lysine dyad at the N-terminus, from the remainder of the end-tail-spike. Cleavage occurs after the threonine which is the final residue of the End-tail-spike family, pfam12219. The endosialidase protein forms homotrimeric molecules in bacterioph…	190	1	425											Bur-Bcep22_64
None	191	2	296											Bur-Bcep22_65, Bur-Bcep22_66
None	192	2	573.5			933Wp62								Bur-Bcep22_67
None	193	1	117											Bur-Bcep22_68
None	194	1	143											Bur-Bcep22_69
None	195	1	104											Bur-Bcep22_70
None	196	1	171											Bur-Bcep22_71
None	197	1	83											Bur-Bcep22_72
Phosphoadenosine phosphosulfate reductase family. This domain is found in phosphoadenosine phosphosulfate (PAPS) reductase enzymes or PAPS sulfotransferase. PAPS reductase is part of the adenine nucleotide alpha hydrolases superfamily also including N type ATP PPases and ATP sulphurylases. The enzyme uses thioredoxin as an electron donor for the reduction of PAPS to phospho-adenosine-phosphate (P…	198	1	242											Bur-Bcep22_73
None	199	1	532											Bur-Bcep22_74
Transglycosylase SLT domain. This family is distantly related to pfam00062. Members are found in phages, type II, type III and type IV secretion systems... helicase superfamily c-terminal domain... DEAD-like helicases superfamily... Soluble lytic murein transglycosylase and related regulatory proteins (some contain LysM/invasin domains) [Cell envelope biogenesis, outer membrane]... Adenine-specif…	200	2	3704			933Wp72								Bur-Bcep22_75
None	201	1	80											Bur-Bcep22_76
None	202	1	98											Bur-Bcep22_77
None	203	1	63											Bur-Bcep22_78
Phage-related lysozyme (muraminidase) [General function prediction only]... Endolysins and autolysins are found in viruses and bacteria, respectively. The ds DNA phages of eubacteria use endolysins or muralytic enzymes in conjunction with hollin, a small membrane protein, to degrade the peptidoglycan found in bacterial cell walls. Similarly, bacteria produce autolysins to facilitate the biosynthe…	204	1	174											Bur-Bcep22_79
Bacteriophage Rz lysis protein. This protein is involved in host lysis. This family is not considered to be a peptidase according to the MEROPs database. This family Rz and the Rz1 protein (pfam06085) represent a unique example of two genes located in different reading frames in the same nucleotide sequence, which encode different proteins that are both required in the same physiological pathway.	205	1	176											Bur-Bcep22_80
None	206	1	73											Bur-Bcep22_81
Phage DNA packaging protein Nu1. Terminase, the DNA packaging enzyme of bacteriophage lambda, is a heteromultimer composed of subunits Nu1 and A. The smaller Nu1 terminase subunit has a low-affinity ATPase stimulated by non-specific DNA... Phage DNA packaging protein, Nu1 subunit of terminase [DNA replication, recombination, and repair]... Phage DNA packaging protein Nu1. Terminase, the DNA packa…	207	2	174.5																		Ent_Lambda_lambdap01								N15p01
Phage terminase, large subunit GpA [Replication, recombination and repair]... Phage terminase large subunit (GpA). This family consists of several phage terminase large subunit proteins as well as related sequences from several bacterial species. The DNA packaging enzyme of bacteriophage lambda, terminase, is a heteromultimer composed of a small subunit, gpNu1, and a large subunit, gpA, products …	208	2	640.5																		Ent_Lambda_lambdap02								N15p02
gpW. gpW is a 68 residue protein known to be present in phage particles. Extracts of phage-infected cells lacking gpW contain DNA-filled heads, and active tails, but no infectious virions. gpW is required for the addition of gpFII to the head, which is, in turn, required for the attachment of tails. Since gpFII and tails are known to be attached at the connector, gpW is also likely to assemble at…	209	2	68																		Ent_Lambda_lambdap03								N15p03
Bacteriophage capsid protein [General function prediction only]... phage portal protein, lambda family. This model represents one of several distantly related families of phage portal protein. This protein forms a hole, or portal, that enables DNA passage during packaging and ejection. It also forms the junction between the phage head (capsid) and the tail proteins. It functions as a dodecamer of…	210	2	531.5																		Ent_Lambda_lambdap04								N15p04
Caseinolytic protease (ClpP) is an ATP-dependent protease. Clp protease (caseinolytic protease; ClpP; endopeptidase Clp; Peptidase S14; ATP-dependent protease, ClpAP)-like enzymes are highly conserved serine proteases and belong to the ClpP/Crotonase superfamily. Included in this family are Clp proteases that are involved in a number of cellular processes such as degradation of misfolded proteins…	211	4	306																		Ent_Lambda_lambdap05, Ent_Lambda_lambdap06								N15p05, N15p06
Bacteriophage lambda head decoration protein D... Bacteriophage lambda head decoration protein D.	212	2	110																		Ent_Lambda_lambdap07								N15p07
Phage major capsid protein E. Major capsid protein E is involved with the stabilisation of the condensed form of the DNA molecule in phage heads... Phage major capsid protein E. Major capsid protein E is involved with the stabilisation of the condensed form of the DNA molecule in phage heads.	213	2	341																		Ent_Lambda_lambdap08								N15p08
DNA packaging protein FI. This family includes the lambda phage DNA-packaging protein FI. Proteins in this family are typically between 124 and 140 amino acids in length. There is a conserved EEE sequence motif... DNA packaging protein FI. This family includes the lambda phage DNA-packaging protein FI. Proteins in this family are typically between 124 and 140 amino acids in length. There is a con…	214	2	138																		Ent_Lambda_lambdap09								N15p09
Phage Head-Tail Attachment. The phage head-tail attachment protein is required for the joining of phage heads and tails at the last step of morphogenesis... ATP-binding sugar transporter from pro-phage. Members of this short family are putative ATP-binding sugar transporter-like protein... Phage Head-Tail Attachment. The phage head-tail attachment protein is required for the joining of phage head…	215	2	117																		Ent_Lambda_lambdap10								N15p10
Prophage minor tail protein Z (GPZ). This family consists of several prophage minor tail protein Z like sequences from Escherichia coli, Salmonella typhimurium and Lambda-like bacteriophages... Prophage minor tail protein Z (GPZ). This family consists of several prophage minor tail protein Z like sequences from Escherichia coli, Salmonella typhimurium and Lambda-like bacteriophages.	216	2	188																		Ent_Lambda_lambdap11								N15p11
Phage minor tail protein U. Tail fibre component U of bacteriophage... Phage minor tail protein U. Tail fibre component U of bacteriophage.	217	2	131.5																		Ent_Lambda_lambdap12								N15p12
Bacterial Ig-like domain 2... Bacterial surface proteins containing Ig-like domains [Cell motility and secretion]... Bacterial Ig-like domain (group 2). This family consists of bacterial domains with an Ig-like fold. Members of this family are found in bacterial and phage surface proteins such as intimins... Bacterial surface proteins containing Ig-like domains [Cell motility and secretion].	218	2	245.5																		Ent_Lambda_lambdap13								N15p13
phage minor tail protein G. This model describes a family of bacteriophage proteins including G of phage lambda. This protein has been described as undergoing a translational frameshift at a Gly-Lys dipeptide near the C-terminus of protein G from phage lambda, with about 4 % efficiency, to produce tail assembly protein G-T. The Lys of the Gly-Lys pair is the conserved second-to-last residue of se…	219	2	140																		Ent_Lambda_lambdap14								N15p14
phage tail assembly protein T. This model represents a translation of the T gene in phage lambda and related phage. A translational frameshift from the upstream gene G into the frame of T produces a minor protein gpG-T, essential in tail assembly but not found in the mature virion [Mobile and extrachromosomal element functions, Prophage functions]... Minor tail protein T. Minor tail protein T is …	220	2	130.5																		Ent_Lambda_lambdap15								N15p15
Phage-related minor tail protein [Function unknown]... phage tail tape measure protein, lambda family. This model represents a relatively well-conserved region near the C-terminus of the tape measure protein of a lambda and related phage. This protein, which controls phage tail length, is typically about 1000 residues in length. Both low-complexity sequence and insertion/deletion events appear co…	221	2	845.5																		Ent_Lambda_lambdap16								N15p16
Phage minor tail protein. This family consists of a series of phage minor tail proteins and related sequences from several bacterial species... Phage-related protein [Function unknown].	222	1	109																		Ent_Lambda_lambdap17
lambda-like phage minor tail protein L. This model detects members of the family of phage lambda minor tail protein L. This model was built as a fragment model to allow detection of fragmentary sequences, as might be found in cryptic prophage regions [Mobile and extrachromosomal element functions, Prophage functions]... Phage-related protein [Function unknown]... Phage minor tail protein L.	223	1	232																		Ent_Lambda_lambdap18
Mpr1p, Pad1p N-terminal (MPN) domains with catalytic isopeptidase activity (metal-binding); prokaryotic. This family contains bacterial and archaeal MPN (also known as Mov34, PAD-1, JAMM, JAB, MPN+)-like domains. These catalytically active domains contain the signature JAB1/MPN/Mov34 metalloenzyme (JAMM) motif, EXnHS/THX7SXXD, which is involved in zinc ion coordination and provides the active sit…	224	1	199																		Ent_Lambda_lambdap19
Phage-related protein, tail component [Function unknown]... Bacteriophage lambda tail assembly protein I. This family consists of tail assembly proteins from lambdoid and T1 phages and related prophages, e.g. the tail assembly protein I (TAPI). Members of this family contain a core ubiquitin fold domain. The exact function of TAPI is not clear but it is not incorporated into the mature tail. Gene…	225	1	223																		Ent_Lambda_lambdap20
Phage-related protein, tail component [Function unknown]... Domain of unknown function (DUF1983). Members of this family of functionally uncharacterized domains are found in various bacteriophage host specificity proteins... Fibronectin type III protein. This domain family is found in bacteria and viruses, and is typically between 126 and 146 amino acids in length. The family is found in associat…	226	4	1168																		Ent_Lambda_lambdap21	HK022p23	HK97p22						N15p21
Enterobacterial Ail/Lom protein. This family consists of several bacterial and phage Ail/Lom-like proteins. The Yersinia enterocolitica Ail protein is a known virulence factor. Proteins in this family are predicted to consist of eight transmembrane beta-sheets and four cell surface-exposed loops. It is thought that Ail directly promotes invasion and loop 2 contains an active site, perhaps a recep…	227	1	206																		Ent_Lambda_lambdap26
Prophage tail fibre N-terminal. This domain is found at the N-terminus of prophage tail fibre proteins... Phage tail fibre repeat. This repeat is found in the tail fibres of phage. For example protein K. The repeats are about 40 residues long.	228	1	401																		Ent_Lambda_lambdap27
None	229	1	206																		Ent_Lambda_lambdap90
Phage Tail Collar Domain. This region is occasionally found in conjunction with pfam03335. Most of the family appear to be phage tail proteins; however some appear to be involved in other processes. For instance rhiB from Rhizobium leguminosarum may be involved in plant-microbe interactions. A related protein mrpB is involved in the pathogenicity of Microcystis aeruginosa. The finding of this fam…	230	3	531.667																	Ent-T4_T4p252	Ent_Lambda_lambdap28																		YerS-PY100_83
Phage terminase, large subunit GpA [Replication, recombination and repair]... Caudovirales tail fibre assembly protein. This family contains bacterial and phage tail fibre assembly proteins. E.coli contains several members of this family although the function of these proteins is uncertain.	231	1	194																		Ent_Lambda_lambdap29
None	232	1	410																		Ent_Lambda_lambdap80
HNH nucleases.	233	1	296																		Ent_Lambda_lambdap81
Predicted ATP-dependent endonuclease of the OLD family [DNA replication, recombination, and repair]... AAA ATPase domain. This family of domains contain a P-loop motif that is characteristic of the AAA superfamily... AAA domain.	234	1	525																		Ent_Lambda_lambdap82
Phage integrase, N-terminal SAM-like domain... Integrase [DNA replication, recombination, and repair]... Site-specific recombinase XerD [DNA replication, recombination, and repair]... tyrosine recombinase XerD. The phage integrase family describes a number of recombinases with tyrosine active sites that transiently bind covalently to DNA. Many are associated with mobile DNA elements, including ph…	235	3	356.333																		Ent_Lambda_lambdap33	HK022p28	HK97p25
Excisionase-like protein. The phage-encoded excisionase protein (Xis) is involved in excisive recombination by regulating the assembly of the excisive intasome and by inhibiting viral integration. It adopts an unusual 'winged'-helix structure in which two alpha helices are packed against two extended strands. Also present in the structure is a two-stranded anti-parallel beta-sheet, whose strands …	236	3	72																		Ent_Lambda_lambdap34	HK022p29	HK97p26
None	237	3	56.3333												CUS-3_0063						Ent_Lambda_lambdap35	HK022p31
None	238	1	93																		Ent_Lambda_lambdap36
Ead/Ea22-like protein. This family contains phage proteins and bacterial proteins that are likely to represent integrated phage proteins. This family includes the Lambda phage Ea22 early protein as well as the Bacteriophage P22 Ead protein.	239	1	182																		Ent_Lambda_lambdap83
None	240	2	77			933Wp10															Ent_Lambda_lambdap37
Protein of unknown function (DUF1382). This family consists of several hypothetical Escherichia coli and bacteriophage lambda-like proteins of around 60 residues in length. The function of this family is unknown. Structural modelling suggests this domain may bind nucleic acids... Protein of unknown function (DUF1382). This family consists of several hypothetical Escherichia coli and bacteriophage…	241	2	63			933Wp11															Ent_Lambda_lambdap38
Protein of unknown function (DUF1317). This family consists of several hypothetical bacterial and phage proteins of around 60 residues in length. The function of this family is unknown... Protein of unknown function (DUF1317). This family consists of several hypothetical bacterial and phage proteins of around 60 residues in length. The function of this family is unknown.	242	2	61			933Wp12															Ent_Lambda_lambdap39
putative phage-type endonuclease. Members of this protein family are found often in phage genomes and in prokaryotic genomes in uncharacterized regions that resemble integrated prophage regions... Herpesvirus alkaline exonuclease. This family includes various alkaline exonucleases from members of the herpesviridae. Alkaline exonuclease appears to have an important role in the replication of herpe…	243	3	227.667			933Wp13															Ent_Lambda_lambdap41																		YerS-PY100_92
phage recombination protein Bet. This model represents the phage recombination protein Bet from a number of phage, including phage lambda. All members of this family are found in phage genomes or in putative prophage regions of bacterial genomes [Mobile and extrachromosomal element functions, Prophage functions]... RecT family. The DNA single-strand annealing proteins (SSAPs), such as RecT, Red-b…	244	3	277.667			933Wp14															Ent_Lambda_lambdap84																							phiPLPE_78
Host-nuclease inhibitor protein Gam. The Gam protein inhibits RecBCD nuclease and is found in both bacteria and bacteriophage... Host-nuclease inhibitor protein Gam. The Gam protein inhibits RecBCD nuclease and is found in both bacteria and bacteriophage.	245	2	118			933Wp15															Ent_Lambda_lambdap42
Bacteriophage lambda Kil protein. This family consists of several Bacteriophage lambda Kil protein like sequences from both phages and bacteria. Induction of a lambda prophage causes the death of the host cell even in the absence of phage replication and lytic functions due to expression of the lambda kil gene... Bacteriophage lambda Kil protein. This family consists of several Bacteriophage lamb…	246	7	53.2857			933Wp16									CUS-3_0051				Ent-Sf6_Sf6p31		Ent_Lambda_lambdap85	HK022p39	HK97p34											ST64Tp19
Lambda Phage CIII. The CIII protein from bacteriophage lambda is an inhibitor of the FtsH peptidase... Lambda Phage CIII. The CIII protein from bacteriophage lambda is an inhibitor of the FtsH peptidase... Lambda Phage CIII. The CIII protein from bacteriophage lambda is an inhibitor of the FtsH peptidase... Lambda Phage CIII. The CIII protein from bacteriophage lambda is an inhibitor of the FtsH …	247	8	53			933Wp17									CUS-3_0050				Ent-Sf6_Sf6p32		Ent_Lambda_lambdap86	HK022p40	HK97p35									P22_38		ST64Tp20
Protein of unknown function (DUF2528). This family of proteins has no known function. Some of the sequences are annotated as ea10 however the function of this protein is unknown... Protein of unknown function (DUF2528). This family of proteins has no known function. Some of the sequences are annotated as ea10 however the function of this protein is unknown.	248	2	122			933Wp18															Ent_Lambda_lambdap45
Antirestriction protein Ral. Ral alleviates restriction and enhances modification by the E.Coli restriction and modification system... Antirestriction protein Ral. Ral alleviates restriction and enhances modification by the E.Coli restriction and modification system... Antirestriction protein Ral. Ral alleviates restriction and enhances modification by the E.Coli restriction and modification syst…	249	5	65.2												CUS-3_0046				Ent-Sf6_Sf6p35		Ent_Lambda_lambdap46											P22_42		ST64Tp23
None	250	1	28																		Ent_Lambda_lambdap47
Superinfection exclusion protein B. This family includes superinfection exclusion proteins. These proteins prevent the growth of superinfecting phage which are insensitive to repression. It aborts lytic development of superinfecting phage.	251	1	184																		Ent_Lambda_lambdap48
None	252	2	121.5																Ent-Sf6_Sf6p37		Ent_Lambda_lambdap49
None	253	1	144																		Ent_Lambda_lambdap53
None	254	1	279																		Ent_Lambda_lambdap87
The S24, S26 LexA/signal peptidase superfamily contains LexA-related and type I signal peptidase families. The S24 LexA protein domains include: the lambda repressor CI/C2 family and related bacterial prophage repressor proteins; LexA (EC 3.4.21.88), the repressor of genes in the cellular SOS response to DNA damage; MucA and the related UmuD proteins, which are lesion-bypass DNA polymerases, indu…	255	5	228												CUS-3_0044						Ent_Lambda_lambdap88		HK97p40									P22_46		ST64Tp25
Cro. Members of this family are involved in the repression of transcription by binding as a homodimer to palindromic DNA operator sites in phage lambda: they repress genes expressed in early phage development and are necessary for the late stage of lytic growth. These proteins have a secondary structure consisting of three alpha-helices and three beta-sheets, and dimerise through interactions bet…	256	2	66																		Ent_Lambda_lambdap57		HK97p41
Bacteriophage CII protein. This family consists of several phage CII regulatory proteins. CII plays a key role in the lysis-lysogeny decision in bacteriophage lambda and related phages... Bacteriophage CII protein. This family consists of several phage CII regulatory proteins. CII plays a key role in the lysis-lysogeny decision in bacteriophage lambda and related phages... Bacteriophage CII prote…	257	5	100												CUS-3_0042				Ent-Sf6_Sf6p41		Ent_Lambda_lambdap59											P22_48		ST64Tp27
Bacteriophage replication protein O. Replication protein O is necessary for the initiation of bacteriophage DNA replication. Protein O interacts with the lambda replication origin, and also with replication protein P to form an oligomer. It is speculated that the N-terminal half interacts with the replication origin while the C terminal half mediates protein-protein interaction... phage replicati…	258	2	305.5			933Wp28															Ent_Lambda_lambdap89
Replication protein P. This family consists of several Bacteriophage lambda replication protein P like proteins. The bacteriophage lambda P protein promoters replication of the phage chromosome by recruiting a key component of the cellular replication machinery to the viral origin. Specifically, P protein delivers one or more molecules of Escherichia coli DnaB helicase to a nucleoprotein structur…	259	2	233			933Wp29															Ent_Lambda_lambdap61
None	260	2	96			933Wp30															Ent_Lambda_lambdap62
NinB protein. The ninR region of phage lambda contains two recombination genes, orf (ninB) and rap (ninG), that have roles when the RecF and RecBCD recombination pathways of Escherichia coli, respectively, operate on phage lambda... NinB protein. The ninR region of phage lambda contains two recombination genes, orf (ninB) and rap (ninG), that have roles when the RecF and RecBCD recombination path…	261	8	140.5			933Wp33									CUS-3_0037				Ent-Sf6_Sf6p50		Ent_Lambda_lambdap63	HK022p48	HK97p48									P22_53		ST64Tp34
hypothetical protein; Provisional... Phosphoadenosine phosphosulfate reductase family. This domain is found in phosphoadenosine phosphosulfate (PAPS) reductase enzymes or PAPS sulfotransferase. PAPS reductase is part of the adenine nucleotide alpha hydrolases superfamily also including N type ATP PPases and ATP sulphurylases. The enzyme uses thioredoxin as an electron donor for the reduction of P…	262	1	290																		Ent_Lambda_lambdap64
None	263	3	60																		Ent_Lambda_lambdap65											P22_54		ST64Tp35
NINE Protein. This family consists of NINE proteins from several bacteriophages and from Escherichia coli... prophage protein NinE; Provisional... NINE Protein. This family consists of NINE proteins from several bacteriophages and from Escherichia coli... prophage protein NinE; Provisional... NINE Protein. This family consists of NINE proteins from several bacteriophages and from Escherichia coli…	264	6	59												CUS-3_0036				Ent-Sf6_Sf6p52		Ent_Lambda_lambdap66		HK97p50									P22_55		ST64Tp36
NinF protein. This family consists of several bacteriophage NinF proteins as well as related sequences from Escherichia coli... NinF protein. This family consists of several bacteriophage NinF proteins as well as related sequences from Escherichia coli... NinF protein. This family consists of several bacteriophage NinF proteins as well as related sequences from Escherichia coli... NinF protein. T…	265	6	56.8333												CUS-3_0034				Ent-Sf6_Sf6p53		Ent_Lambda_lambdap67		HK97p51									P22_57		ST64Tp38
Bacteriophage Lambda NinG protein. NinG or Rap is involved in recombination. Rap (recombination adept with plasmid) increases lambda-by-plasmid recombination catalysed by Escherichia coli's RecBCD pathway... Bacteriophage Lambda NinG protein. NinG or Rap is involved in recombination. Rap (recombination adept with plasmid) increases lambda-by-plasmid recombination catalysed by Escherichia coli's R…	266	4	202.75			933Wp37													Ent-Sf6_Sf6p54		Ent_Lambda_lambdap68											P22_58
Phage NinH protein. This family consists of several phage NinH proteins. The function of this family is unknown... Phage NinH protein. This family consists of several phage NinH proteins. The function of this family is unknown... Phage NinH protein. This family consists of several phage NinH proteins. The function of this family is unknown... Phage NinH protein. This family consists of several ph…	267	7	65.4286			933Wp38									CUS-3_0030				Ent-Sf6_Sf6p57		Ent_Lambda_lambdap69		HK97p55									P22_60		ST64Tp42
serine/threonine-protein phosphatase PP1; Provisional... phosphoprotein phosphatases of the metallophosphatase superfamily, metallophosphatase domain. The PPP (phosphoprotein phosphatase) family is one of two known protein phosphatase families specific for serine and threonine. This family includes: PP1, PP2A, PP2B (calcineurin), PP4, PP5, PP6, PP7, Bsu1, RdgC, PrpE, PrpA/PrpB, and ApA4 hydrolase…	268	2	222																Ent-Sf6_Sf6p58		Ent_Lambda_lambdap70
Antitermination protein... chaperone protein DnaJ; Provisional... Antitermination protein... chaperone protein DnaJ; Provisional... Antitermination protein... chaperone protein DnaJ; Provisional... Antitermination protein... chaperone protein DnaJ; Provisional.	269	4	207																		Ent_Lambda_lambdap71	HK022p52	HK97p56									P22_62
None	270	1	64																		Ent_Lambda_lambdap73
phage holin, lambda family. This model represents one of a large number of mutally dissimilar families of phage holins. Holins act against the host cell membrane to allow lytic enzymes of the phage to reach the bacterial cell wall. This family includes the product of the S gene of phage lambda [Mobile and extrachromosomal element functions, Prophage functions]... Phage holin family (Lysis protein…	271	9	105.111					APSE-1_11							CUS-3_0028				Ent-Sf6_Sf6p60, Ent-Sf6_Sf6p61		Ent_Lambda_lambdap74, Ent_Lambda_lambdap92	HK022p53	HK97p57									P22_63
Muramidase (phage lambda lysozyme) [Carbohydrate transport and metabolism]... lysozyme_like domain. This contains several members including Soluble Lytic Transglycosylases (SLT), Goose Egg-White Lysozymes (GEWL), Hen Egg-White Lysozymes (HEWL), chitinases, bacteriophage lambda lysozymes, endolysins, autolysins, and chitosanases. All the members are involved in the hydrolysis of beta-1,4- linked p…	272	7	160												CUS-3_0027		Ent-186_10		Ent-Sf6_Sf6p62		Ent_Lambda_lambdap75	HK022p54	HK97p58								P2_24
Bacteriophage Rz lysis protein. This protein is involved in host lysis. This family is not considered to be a peptidase according to the MEROPs database. This family Rz and the Rz1 protein (pfam06085) represent a unique example of two genes located in different reading frames in the same nucleotide sequence, which encode different proteins that are both required in the same physiological pathway.…	273	7	148.143			933Wp47									CUS-3_0025				Ent-Sf6_Sf6p63		Ent_Lambda_lambdap76		HK97p59									P22_65		ST64Tp47
Lipoprotein Rz1 precursor. This family consists of several bacteria and phage lipoprotein Rz1 precursors. Rz1 is a proline-rich lipoprotein from bacteriophage lambda which is known to have fusogenic properties. Rz1-induced liposome fusion is thought to be mediated primarily by the generation of local perturbation in the bilayer lipid membrane and to a lesser extent by electrostatic forces. This f…	274	5	60.8			933Wp48									CUS-3_0026				Ent-Sf6_Sf6p64		Ent_Lambda_lambdap91											P22_66
Bor protein. This family consists of several Bacteriophage lambda Bor and Escherichia coli Iss proteins. Expression of bor significantly increases the survival of the Escherichia coli host cell in animal serum. This property is a well known bacterial virulence determinant indeed, bor and its adjacent sequences are highly homologous to the iss serum resistance locus of the plasmid ColV2-K94, which…	275	2	97			933Wp49															Ent_Lambda_lambdap77
Protein of unknown function (DUF1398). This family consists of several hypothetical Enterobacterial proteins of around 130 residues in length. Members of this family seem to be found exclusively in Escherichia coli and Salmonella species. The function of this family is unknown... Phage envelope protein [General function prediction only].	276	1	177																		Ent_Lambda_lambdap78
None	277	1	68																		Ent_Lambda_lambdap79
integron integrase. Members of this family are integrases associated with integrons (and super-integrons), which are systems for incorporating and expressing cassettes of laterally transferred DNA. Incorporation occurs at an attI site. A super-integron, as in Vibrio sp., may include over 100 cassettes. This family belongs to the phage integrase family (pfam00589) that also includes recombinases X…	278	2	331														Ent-186_30														P2_1
Helix-turn-helix XRE-family like proteins... Predicted transcriptional regulators [Transcription]... Predicted transcriptional regulator [Transcription]... Helix-turn-helix XRE-family like proteins. Prokaryotic DNA binding proteins belonging to the xenobiotic response element family of transcriptional regulators... Helix-turn-helix. This large family of DNA binding helix-turn helix proteins inclu…	279	1	97																												P2_2
Regulatory phage protein cox. This family of phage Cox proteins is expressed by Enterobacteria phages. The Cox protein is a 79-residue basic protein with a predicted strong helix-turn-helix DNA-binding motif. It inhibits integrative recombination and it activates site-specific excision of the HP1 genome from the Haemophilus influenzae chromosome, Hp1. Cox appears to function as a tetramer. Cox bi…	280	1	90																												P2_3
None	281	1	65																												P2_4
None	282	1	166																												P2_5
Protein of unknown function (DUF2732). This family of proteins has no known function.	283	1	74																												P2_6
None	284	1	100																												P2_7
hypothetical protein; Provisional... DksA-like zinc finger domain containing protein... DnaK suppressor protein [Signal transduction mechanisms]... phage/conjugal plasmid C-4 type zinc finger protein, TraR family. Members of this family are putative C4-type zinc finger proteins found almost exclusively in prophage regions, actual phage, or conjugal transfer regions of the Proteobactia. This small…	285	4	72.5			933Wp79											Ent-186_37														P2_8										phiCTXp42
None	286	2	91														Ent-186_39														P2_9
Bacteriophage replication gene A protein (GPA). This family consists of a group of bacteriophage replication gene A protein (GPA) like sequences from both viruses and bacteria. The members of this family are likely to be endonucleases... Bacteriophage replication gene A protein (GPA). This family consists of a group of bacteriophage replication gene A protein (GPA) like sequences from both viruse…	287	2	729.5														Ent-186_41														P2_10
Cytolethal distending toxin A/C family.	288	1	181																												P2_11
Exonuclease-Endonuclease-Phosphatase (EEP) domain superfamily. This large superfamily includes the catalytic domain (exonuclease/endonuclease/phosphatase or EEP domain) of a diverse set of proteins including the ExoIII family of apurinic/apyrimidinic (AP) endonucleases, inositol polyphosphate 5-phosphatases (INPP5), neutral sphingomyelinases (nSMases), deadenylases (such as the vertebrate circadi…	289	1	269																												P2_12
Cytolethal distending toxin A/C family.	290	1	258																												P2_13
None	291	1	53																												P2_14
portal vertex protein; Provisional... Bacteriophage capsid portal protein [General function prediction only]... phage portal protein, HK97 family. This model represents one of several distantly related families of phage portal protein. This protein forms a hole, or portal, that enables DNA passage during packaging and ejection. It also forms the junction between the phage head (capsid) and the ta…	292	3	344.667														Ent-186_1														P2_15										phiCTXp02
terminase ATPase subunit; Provisional... Terminase-like family. This family represents a group of terminase proteins... Putative ATPase subunit of terminase (gpP-like). This family of proteins are annotated as ATPase subunits of phage terminase after. Terminases are viral proteins that are involved in packaging viral DNA into the capsid... terminase ATPase subunit; Provisional... Uncharacterized …	293	5	406.8														Ent-186_2, Ent-186_3														P2_16, P2_17										phiCTXp03
capsid-scaffolding protein; Provisional... Phage capsid scaffolding protein (GPO) serine peptidase. This family consists of several bacteriophage capsid scaffolding proteins (GPO) and some related bacterial sequences. GPO is thought to function in both the assembly of proheads and the cleavage of GPN. The family is found to function as a serine peptidase, with a conserved Asp, His and Ser catalyt…	294	3	287.667														Ent-186_4														P2_18										phiCTXp04
capsid protein; Provisional... phage major capsid protein, P2 family. This model family represents the major capsid protein component of the heads (capsids) of bacteriophage P2 and related phage. This model represents one of several analogous families lacking detectable sequence similarity. The gene encoding this component is typically located in an operon encoding the small and large terminase s…	295	3	350														Ent-186_5														P2_19										phiCTXp05
Phage small terminase subunit. This family consists of several phage small terminase subunit proteins as well as some related bacterial sequences... terminase endonuclease subunit; Provisional... Phage small terminase subunit. This family consists of several phage small terminase subunit proteins as well as some related bacterial sequences... terminase endonuclease subunit; Provisional... Phage s…	296	3	243														Ent-186_6														P2_20										phiCTXp06
Phage head completion protein (GPL). This family consists of several phage head completion protein (GPL) as well as related bacterial sequences. Members of this family allow the completion of filled heads by rendering newly packaged DNA in the heads resistant to DNase. The protein is thought to bind to DNA filled capsids... Phage head completion protein (GPL). This family consists of several phag…	297	3	163.333														Ent-186_7														P2_21										phiCTXp07
Phage Tail Protein X. This domain is found in a family of phage tail proteins. Visual analysis suggests that it is related to pfam01476 (personal obs: C Yeats). The functional annotation of family members further confirms this hypothesis... P2-like prophage tail protein X [General function prediction only]... Phage Tail Protein X. This domain is found in a family of phage tail proteins. Visual an…	298	3	67.6667														Ent-186_8														P2_22										phiCTXp09
Phage holin family 2. Holins are a diverse family of proteins that cause bacterial membrane lysis during late-protein synthesis. It is thought that the temporal precision of holin-mediated lysis may occur through the buildup of a holin oligomer which causes the lysis... Phage holin family 2. Holins are a diverse family of proteins that cause bacterial membrane lysis during late-protein synthesis.…	299	2	89.5														Ent-186_9														P2_23
None	300	1	141																												P2_25
phage lysis regulatory protein, LysB family. Members of this protein family are phage lysis regulatory protein, including the well-studied protein LysB (lysis protein B) of Enterobacteria phage P2. For members of this family, genes are found in phage or in prophage regions of bacterial genomes, typically near a phage lysozyme or phage holin... phage lysis regulatory protein, LysB family. Members …	301	2	139														Ent-186_11														P2_26
None	302	2	74														Ent-186_12														P2_27
P2 phage tail completion protein R (GpR). This family consists of P2 phage tail completion protein R (GpR) like sequences. GpR is thought to be a tail completion protein which is essential for stable head joining... P2 phage tail completion protein R (GpR). This family consists of P2 phage tail completion protein R (GpR) like sequences. GpR is thought to be a tail completion protein which is esse…	303	3	162.667														Ent-186_13														P2_28										phiCTXp15
phage virion morphogenesis (putative tail completion) protein. This model describes protein S of phage P2, suggested experimentally to act in tail completion and stable head joining, and related proteins from a number of phage [Mobile and extrachromosomal element functions, Prophage functions]... Phage virion morphogenesis family. Protein S of phage P2 is thought to be involved in tail completion…	304	3	151.667														Ent-186_14														P2_29										phiCTXp16
Phage P2 baseplate assembly protein gpV [General function prediction only]... phage baseplate assembly protein V. This model describes a family of phage (and bacteriocin) proteins related to the phage P2 V gene product, which forms the small spike at the tip of the tail. Homologs in general are annotated as baseplate assembly protein V. At least one member is encoded within a region of Pectobacte…	305	2	212														Ent-186_15														P2_30
baseplate wedge subunit; Provisional... baseplate wedge subunit... Phage baseplate assembly protein W [General function prediction only]... Gene 25-like lysozyme. This family includes the phage protein Gene 25 from T4 which is a structural component of the outer wedge of the baseplate that has acidic lysozyme activity. The family also includes relatives from bacteria that are also presumably lyso…	306	3	114.667														Ent-186_16														P2_31										phiCTXp19
baseplate assembly protein; Provisional... Phage-related baseplate assembly protein [General function prediction only]... Baseplate J-like protein. The P2 bacteriophage J protein lies at the edge of the baseplate. This family also includes a number of bacterial homologues, which are thought to have been horizontally transferred... baseplate assembly protein; Provisional... Phage-related baseplate…	307	3	302.667														Ent-186_17														P2_32										phiCTXp20
phage tail protein, P2 protein I family. This model represents the family of phage P2 protein I and related tail proteins from a number of temperate phage of Gram-negative bacteria. This model is built as a fragment model and identifies some phage tail proteins with strong but local similarity to members of the seed alignment [Mobile and extrachromosomal element functions, Prophage functions]... …	308	3	185.667														Ent-186_18														P2_33										phiCTXp21
Phage-related tail fibre protein [General function prediction only]... Phage tail fibre repeat. This repeat is found in the tail fibres of phage. For example protein K. The repeats are about 40 residues long... Phage tail-collar fibre protein. This domain family is found in bacteria and viruses, and is approximately 160 amino acids in length. There are two completely conserved residues (K and W) …	309	4	413.25														Ent-186_19					HK022p27	HK97p23								P2_34
Caudovirales tail fibre assembly protein. This family contains bacterial and phage tail fibre assembly proteins. E.coli contains several members of this family although the function of these proteins is uncertain... Caudovirales tail fibre assembly protein. This family contains bacterial and phage tail fibre assembly proteins. E.coli contains several members of this family although the function o…	310	2	201																				HK97p24								P2_35
Caudovirales tail fibre assembly protein. This family contains bacterial and phage tail fibre assembly proteins. E.coli contains several members of this family although the function of these proteins is uncertain.	311	1	147																												P2_36
None	312	1	104																												P2_37
Helix-turn-helix domain of resolvase... multiple promoter invertase; Provisional... Resolvase, N terminal domain. The N-terminal domain of the resolvase family contains the active site and the dimer interface. The extended arm at the C-terminus of this domain connects to the C-terminal helix-turn-helix domain of resolvase... Site-specific recombinases, DNA invertase Pin homologs [DNA replication,…	313	2	178.5																									Mup53			P2_38
major tail sheath protein; Provisional... Phage tail sheath protein FI [General function prediction only]... Phage tail sheath protein. This family includes a variety of phage tail sheath proteins... major tail sheath protein; Provisional... Phage tail sheath protein FI [General function prediction only]... Phage tail sheath protein. This family includes a variety of phage tail sheath proteins...…	314	4	414										BcepMu39				Ent-186_21														P2_39										phiCTXp24
phage contractile tail tube protein, P2 family. The tails of some phage are contractile. This model represents the tail tube, or tail core, protein of the contractile tail of phage P2, and homologous proteins from additional phage [Mobile and extrachromosomal element functions, Prophage functions]... major tail tube protein; Provisional... Phage tail tube protein FII. The major structural compone…	315	3	172														Ent-186_22														P2_40										phiCTXp25
Mu-like prophage FluMu protein gp41. Members of this family of prokaryotic proteins include various gp41 proteins and related sequences... Mu-like prophage FluMu protein gp41. Members of this family of prokaryotic proteins include various gp41 proteins and related sequences... Mu-like prophage FluMu protein gp41. Members of this family of prokaryotic proteins include various gp41 proteins and rel…	316	3	103.333														Ent-186_23														P2_41										phiCTXp26
Phage P2 GpE. This family consists of several phage and bacterial proteins which are closely related to the GpE tail protein from Phage P2... Phage P2 GpE. This family consists of several phage and bacterial proteins which are closely related to the GpE tail protein from Phage P2... Phage P2 GpE. This family consists of several phage and bacterial proteins which are closely related to the GpE tai…	317	3	49.3333														Ent-186_24														P2_42										phiCTXp27
Phage-related tail protein [Function unknown]... phage tail tape measure protein, TP901 family, core region. This model represents a reasonably well conserved core region of a family of phage tail proteins. The member from phage TP901-1 was characterized as a tail length tape measure protein in that a shortened form of the protein leads to phage with proportionately shorter tails [Mobile and extr…	318	3	843.667														Ent-186_25														P2_43										phiCTXp28
Phage protein U [General function prediction only]... Phage P2 GpU. This family consists of several bacterial and phage proteins of around 130 residues in length which seem to be related to the bacteriophage P2 GpU protein which is thought to be involved in tail assembly... Phage protein U [General function prediction only]... Phage P2 GpU. This family consists of several bacterial and phage prot…	319	3	155.333														Ent-186_26														P2_44										phiCTXp29
tail protein; Provisional... Phage protein D [General function prediction only]... Phage late control gene D protein (GPD). This family includes a number of phage late control gene D proteins and related bacterial sequences. This family also includes Bacteriophage Mu P proteins and related sequences... tail protein; Provisional... Phage protein D [General function prediction only]... Phage late c…	320	3	400														Ent-186_27														P2_45										phiCTXp30
DNA-binding transcriptional regulator; Provisional... Ogr/Delta-like zinc finger. This is a viral family of phage zinc-binding transcriptional activators, which also contains cryptic members in some bacterial genomes. The P4 phage delta protein contains two such domains attached covalently, while the P2 phage Ogr proteins possess one domain but function as dimers. All the members of this family h…	321	2	84.5														Ent-186_28														P2_46
None	322	1	140																Ent-Sf6_Sf6p01
Phage terminase large subunit [General function prediction only]... phage terminase, large subunit, PBSX family. This model detects members of a highly divergent family of the large subunit of phage terminase. All members are encoded by phage genomes or within prophage regions of bacterial genomes. This is a distinct family from pfam03354 [Mobile and extrachromosomal element functions, Prophage f…	323	3	470					APSE-1_18							CUS-3_0021				Ent-Sf6_Sf6p02
None	324	5	722					APSE-1_19							CUS-3_0020				Ent-Sf6_Sf6p03													P22_2		ST64Tp53
None	325	2	296					APSE-1_23											Ent-Sf6_Sf6p04
P22 coat protein - gene protein 5. This family of proteins represents gene product 5 from bacteriophage P22. This protein is involved in the formation of the pro-capsid shells in the bacteriophage. In total, there are 415 molecules of the coat protein which are arranged in an icosahedral shell... P22 coat protein - gene protein 5. This family of proteins represents gene product 5 from bacteriopha…	326	2	423					APSE-1_24											Ent-Sf6_Sf6p05
None	327	1	61																Ent-Sf6_Sf6p06
P22 tail accessory factor. This tail accessory factor of the P22 virus is also referred to as gene product 4 (Gp4). The proteins structure consists of 60% alpha helices. Gp4 is the first tail accessory factor to be added to newly DNA-filled capsids during P22-morphogenesis. In solution, the protein acts as a monomer and has low structural stability. The interaction of gp4 with the portal protein …	328	5	161					APSE-1_27							CUS-3_0016				Ent-Sf6_Sf6p07													P22_6		ST64Tp57
Phage stabilisation protein. Members of this family are phage proteins that are probably involved with stabilizing the condensed DNA within the capsid... Phage stabilisation protein. Members of this family are phage proteins that are probably involved with stabilizing the condensed DNA within the capsid... Phage stabilisation protein. Members of this family are phage proteins that are probably in…	329	5	473					APSE-1_28							CUS-3_0015				Ent-Sf6_Sf6p08													P22_7		ST64Tp58
None	330	4	234.75												CUS-3_0014				Ent-Sf6_Sf6p09													P22_8		ST64Tp59
Protein of unknown function (DUF2824). This family of proteins has no known function. Some members in the family are annotated as the P22 head assembly protein gp14 however this cannot be confirmed... head assembly protein... Protein of unknown function (DUF2824). This family of proteins has no known function. Some members in the family are annotated as the P22 head assembly protein gp14 however …	331	4	151												CUS-3_0013				Ent-Sf6_Sf6p10													P22_9		ST64Tp60
None	332	5	225.4					APSE-1_32							CUS-3_0012				Ent-Sf6_Sf6p11													P22_10		ST64Tp61
None	333	5	451.4					APSE-1_33							CUS-3_0011				Ent-Sf6_Sf6p12													P22_11		ST64Tp62
None	334	5	655.2					APSE-1_35							CUS-3_0010				Ent-Sf6_Sf6p13													P22_12		ST64Tp63
Head binding. The head binding domain found in the Phage P22 tailspike protein contains two regular beta-sheets, A and B, oriented nearly perpendicular to each other and composed of five and three strands respectively. The topology of the strands is exclusively antiparallel. The tailspike protein trimerises through this domain, and the direction of the strands with respect to the molecular triad …	335	5	655.4					APSE-1_36							CUS-3_0003				Ent-Sf6_Sf6p14													P22_18		ST64Tp65
Predicted acyltransferases [Lipid metabolism]... Acyltransferase family. This family includes a range of acyltransferase enzymes. This domain is found in many as yet uncharacterized C. elegans proteins and it is approximately 300 amino acids long.	336	1	333																Ent-Sf6_Sf6p15
integrase; Provisional... Integrase [DNA replication, recombination, and repair]... Site-specific recombinase XerC [DNA replication, recombination, and repair]... tyrosine recombinase XerD. The phage integrase family describes a number of recombinases with tyrosine active sites that transiently bind covalently to DNA. Many are associated with mobile DNA elements, including phage, transposons, and…	337	2	385												CUS-3_0001				Ent-Sf6_Sf6p16
None	338	1	46																Ent-Sf6_Sf6p17
Prophage CP4-57 regulatory protein (AlpA). This family consists of several short bacterial and phage proteins which are related to the Escherichia coli protein AlpA. AlpA suppress two phenotypes of a delta lon protease mutant, overproduction of capsular polysaccharide and sensitivity to UV light. Several of the sequences in this family are thought to be DNA-binding proteins... Predicted transcrip…	339	1	66																Ent-Sf6_Sf6p18
None	340	2	103			933Wp03													Ent-Sf6_Sf6p19
restriction alleviation protein, Lar family. Restriction alleviation proteins provide a countermeasure to host cell restriction enzyme defense against foreign DNA such as phage or plasmids. This family consists of homologs to the phage antirestriction protein Lar, and most members belong to phage genomes or prophage regions of bacterial genomes [Mobile and extrachromosomal element functions, Prop…	341	1	100																Ent-Sf6_Sf6p20
Ead/Ea22-like protein. This family contains phage proteins and bacterial proteins that are likely to represent integrated phage proteins. This family includes the Lambda phage Ea22 early protein as well as the Bacteriophage P22 Ead protein.	342	1	226																Ent-Sf6_Sf6p21
None	343	2	99												CUS-3_0058				Ent-Sf6_Sf6p22
Protein of unknown function (DUF2737). This family of proteins has no known function... Protein of unknown function (DUF2737). This family of proteins has no known function... Protein of unknown function (DUF2737). This family of proteins has no known function... Protein of unknown function (DUF2737). This family of proteins has no known function.	344	4	55.25																Ent-Sf6_Sf6p23				HK97p28									P22_32		ST64Tp14
None	345	1	96																Ent-Sf6_Sf6p24
Protein of unknown function (DUF2856). Some members in this viral family of proteins with unknown function are annotated as Abc2 however this cannot be confirmed... Protein of unknown function (DUF2856). Some members in this viral family of proteins with unknown function are annotated as Abc2 however this cannot be confirmed... Protein of unknown function (DUF2856). Some members in this viral fam…	346	6	97.3333												CUS-3_0056				Ent-Sf6_Sf6p25			HK022p36	HK97p29									P22_33		ST64Tp15
None	347	1	159																Ent-Sf6_Sf6p26
Uncharacterized protein conserved in bacteria [Function unknown]... Rad52/22 family double-strand break repair protein. The DNA single-strand annealing proteins (SSAPs), such as RecT, Red-beta, ERF and Rad52, function in RecA-dependent and RecA-independent DNA recombination pathways. This family includes proteins related to Rad52. These proteins contain two helix-hairpin-helix motifs... Uncharact…	348	2	235																Ent-Sf6_Sf6p28															ST64Tp17
None	349	7	59												CUS-3_0052, CUS-3_0053				Ent-Sf6_Sf6p29, Ent-Sf6_Sf6p30			HK022p38	HK97p32, HK97p33
None	350	4	246.75												CUS-3_0048, CUS-3_0049				Ent-Sf6_Sf6p33																									phiPLPE_77
None	351	2	140												CUS-3_0047				Ent-Sf6_Sf6p34
None	352	2	44																Ent-Sf6_Sf6p36	Ent-T4_T4p069
None	353	1	134																Ent-Sf6_Sf6p38
transcriptional repressor DicA; Reviewed... Helix-turn-helix XRE-family like proteins... transcriptional regulator, y4mF family. Members of this family belong to a clade of helix-turn-helix DNA-binding proteins, among the larger family pfam01381 (HTH_3; Helix-turn-helix). Members are similar in sequence to the HipB protein of E. coli. Genes for members of the seed alignment for this protein famil…	354	1	71																Ent-Sf6_Sf6p40
None	355	2	53																Ent-Sf6_Sf6p42				HK97p43
None	356	3	298																Ent-Sf6_Sf6p43			HK022p45												ST64Tp28
replicative DNA helicase; Validated... replicative DNA helicase; Provisional... replicative DNA helicase; Provisional... replicative DNA helicase; Provisional... replicative DNA helicase; Provisional... replicative DNA helicase; Provisional... replicative DNA helicase; Provisional... replicative DNA helicase; Provisional... replicative DNA helicase; Provisional... replicative DNA helicase; Provis…	357	6	468												CUS-3_0040				Ent-Sf6_Sf6p44			HK022p46	HK97p45									P22_51		ST64Tp29
None	358	4	29.25												CUS-3_0039				Ent-Sf6_Sf6p45				HK97p46									P22_52
None	359	1	108																Ent-Sf6_Sf6p46
None	360	1	66																Ent-Sf6_Sf6p47
None	361	1	102																Ent-Sf6_Sf6p48
Flagellar protein (FlbD). This family consists of several bacterial FlbD flagellar proteins. The exact function of this family is unknown.	362	1	84																Ent-Sf6_Sf6p49
putative transposase OrfB; Reviewed... Transposase and inactivated derivatives [DNA replication, recombination, and repair]... Integrase core domain. Integrase mediates integration of a DNA copy of the viral genome into the host chromosome. Integrase is composed of three domains. The amino-terminal domain is a zinc binding domain pfam02022. This domain is the central catalytic domain. The carboxy…	363	1	306																Ent-Sf6_Sf6p55
Transposase and inactivated derivatives [DNA replication, recombination, and repair]... Transposase and inactivated derivatives [DNA replication, recombination, and repair]... Transposase. Transposase proteins are necessary for efficient DNA transposition. This family consists of various Escherichia coli insertion elements and other bacterial transposases some of which are members of the IS3 fami…	364	1	100																Ent-Sf6_Sf6p56
Phage antitermination protein Q. This family consists of several phage antitermination protein Q and related bacterial sequences. Antiterminator proteins control gene expression by recognizing control signals near the promoter and preventing transcriptional termination which would otherwise occur at sites that may be a long way downstream... Protein of unknown function (DUF1133). This family cons…	365	3	172												CUS-3_0029				Ent-Sf6_Sf6p59															ST64Tp44
None	366	1	50																Ent-Sf6_Sf6p65
hypothetical protein... Protein of unknown function (DUF2560). This family of proteins has no known function... hypothetical protein... Protein of unknown function (DUF2560). This family of proteins has no known function... hypothetical protein... Protein of unknown function (DUF2560). This family of proteins has no known function.	367	3	80												CUS-3_0023				Ent-Sf6_Sf6p67													P22_69
hypothetical protein... hypothetical protein.	368	2	61																Ent-Sf6_Sf6p68													P22_70
None	369	1	286																																						phiCTXp01
None	370	1	65																																						phiCTXp08
None	371	1	117																																						phiCTXp10
Protein of unknown function (DUF754). This domain appears to be found in a group of prophage proteins.	372	1	90																																						phiCTXp11
spore cortex-lytic enzyme. Members of this protein family are the spore cortex-lytic enzyme SleB from Bacillus subtilis and other Gram-positive, endospore-forming bacterial species. This protein is stored in an inactive form in the spore and activated during germination [Cellular processes, Sporulation and germination]... Uncharacterized protein conserved in bacteria [Function unknown]... Putativ…	373	2	265		201phi2-1_226																																				phiCTXp12
phage lysis regulatory protein, LysB family. Members of this protein family are phage lysis regulatory protein, including the well-studied protein LysB (lysis protein B) of Enterobacteria phage P2. For members of this family, genes are found in phage or in prophage regions of bacterial genomes, typically near a phage lysozyme or phage holin.	374	1	153																																						phiCTXp13
None	375	1	89																																						phiCTXp14
None	376	1	242																																						phiCTXp17
Phage P2 baseplate assembly protein gpV [General function prediction only]... phage baseplate assembly protein V. This model describes a family of phage (and bacteriocin) proteins related to the phage P2 V gene product, which forms the small spike at the tip of the tail. Homologs in general are annotated as baseplate assembly protein V. At least one member is encoded within a region of Pectobacte…	377	1	190																																						phiCTXp18
Phage-related tail fibre protein [General function prediction only]... Phage tail-collar fibre protein. This domain family is found in bacteria and viruses, and is approximately 160 amino acids in length. There are two completely conserved residues (K and W) that may be functionally important. The members are annotated as being putative phage tail or tail-collar proteins.	378	1	762																																						phiCTXp22
None	379	1	148																																						phiCTXp23
None	380	1	295																																						phiCTXp31
None	381	1	170																																						phiCTXp32
None	382	1	116																																						phiCTXp33
None	383	1	38																																						phiCTXp34
None	384	1	60																																						phiCTXp35
None	385	1	156																																						phiCTXp36
Ogr/Delta-like zinc finger. This is a viral family of phage zinc-binding transcriptional activators, which also contains cryptic members in some bacterial genomes. The P4 phage delta protein contains two such domains attached covalently, while the P2 phage Ogr proteins possess one domain but function as dimers. All the members of this family have the following consensus sequence: C-X(2)-C-X(3)-A-…	386	1	97																																						phiCTXp37
None	387	1	130																																						phiCTXp38
None	388	1	77																																						phiCTXp39
TOPRIM_primases: The topoisomerase-primase (TORPIM) nucleotidyl transferase/hydrolase domain found in the active site regions of bacterial DnaG-type primases and their homologs. Primases synthesize RNA primers for the initiation of DNA replication. DnaG type primases are often closely associated with DNA helicases in primosome assemblies. The TOPRIM domain has two conserved motifs, one of which c…	389	1	895																																						phiCTXp40
None	390	1	117																																						phiCTXp41
None	391	1	83																																						phiCTXp43
Site-specific DNA methylase [DNA replication, recombination, and repair]... Cytosine-C5 specific DNA methylases; Methyl transfer reactions play an important role in many aspects of biology. Cytosine-specific DNA methylases are found both in prokaryotes and eukaryotes. DNA methylation, or the covalent addition of a methyl group to cytosine within the context of the CpG dinucleotide, has profound e…	392	1	592																																						phiCTXp44
None	393	1	35																																						phiCTXp45
None	394	1	77																																						phiCTXp46
integrase; Provisional... Integrase [DNA replication, recombination, and repair]... Site-specific recombinase XerD [DNA replication, recombination, and repair]... tyrosine recombinase XerC. The phage integrase family describes a number of recombinases with tyrosine active sites that transiently bind covalently to DNA. Many are associated with mobile DNA elements, including phage, transposons, and…	395	2	416.5			933Wp01																																			phiCTXp47
The S24, S26 LexA/signal peptidase superfamily contains LexA-related and type I signal peptidase families. The S24 LexA protein domains include: the lambda repressor CI/C2 family and related bacterial prophage repressor proteins; LexA (EC 3.4.21.88), the repressor of genes in the cellular SOS response to DNA damage; MucA and the related UmuD proteins, which are lesion-bypass DNA polymerases, indu…	396	2	224.5													D3112p01											MP22_1
DNA-binding transcriptional regulator Nlp; Provisional... Winged helix-turn-helix DNA-binding... Predicted transcriptional regulator [Transcription]... DNA-binding transcriptional regulator Nlp; Provisional... Winged helix-turn-helix DNA-binding... Predicted transcriptional regulator [Transcription].	397	2	116													D3112p02											MP22_2
None	398	2	144													D3112p03											MP22_3
None	399	1	108													D3112p04
None	400	1	136													D3112p05
Mu DNA-binding domain. This family consists of MuA-transposase and repressor protein CI. These proteins contain homologous DNA-binding domains at their N-termini which compete for the same DNA site within the Mu bacteriophage genome... putative transposase OrfB; Reviewed... Integrase core domain. Integrase mediates integration of a DNA copy of the viral genome into the host chromosome. Integrase …	401	3	679.333													D3112p06											MP22_5								SuMu_gp03
ATPases associated with a variety of cellular activities. AAA - ATPases associated with a variety of cellular activities. This profile/alignment only detects a fraction of this vast family. The poorly conserved N-terminal helix is missing from the alignment... Cdc6-related protein, AAA superfamily ATPase [DNA replication, recombination, and repair / Posttranslational modification, protein turnove…	402	2	256													D3112p07											MP22_6
None	403	2	218.5													D3112p08											MP22_7
None	404	1	211													D3112p09
None	405	3	36.6667							Bac-Basilisk_059						D3112p10											MP22_8
None	406	2	137													D3112p11											MP22_9
None	407	2	94.5													D3112p12											MP22_10
Mu-like prophage host-nuclease inhibitor protein Gam [General function prediction only]... Bacteriophage Mu Gam like protein. This family consists of bacterial and phage Gam proteins. The gam gene of bacteriophage Mu encodes a protein which protects linear double stranded DNA from exonuclease degradation in vitro and in vivo... Mu-like prophage host-nuclease inhibitor protein Gam [General functio…	408	4	227.75													D3112p13											MP22_11	Mup10							SuMu_gp08
None	409	2	102													D3112p14											MP22_12
None	410	2	162													D3112p15											MP22_13
None	411	2	89													D3112p16											MP22_14
None	412	2	79													D3112p17											MP22_15
Mu-like prophage protein gp16 [Function unknown]... Protein of unknown function (DUF1018). This family consists of several bacterial and phage proteins of unknown function... Mu-like prophage protein gp16 [Function unknown]... Protein of unknown function (DUF1018). This family consists of several bacterial and phage proteins of unknown function.	413	2	134													D3112p18											MP22_16
Mor transcription activator family. Mor (Middle operon regulator) is a sequence specific DNA binding protein. It mediates transcription activation through its interactions with the C-terminal domains of the alpha and sigma subunits of bacterial RNA polymerase. The N terminal region of Mor is the dimerization region, and the C terminal contains a helix-turn-helix motif which binds DNA... Mor trans…	414	2	149													D3112p19											MP22_17
None	415	2	152													D3112p20											MP22_19
virion protein; Provisional... virion protein; Provisional.	416	2	138													D3112p21											MP22_20
None	417	2	133													D3112p22											MP22_22
None	418	2	62													D3112p23											MP22_23
Protein of unknown function (DUF1804). This family of bacterial protein is uncharacterized... Protein of unknown function (DUF1804). This family of bacterial protein is uncharacterized... Helix-turn-helix domain. This helix-turn-helix domain is often found in transposases and is likely to be DNA-binding... Protein of unknown function (DUF1804). This family of bacterial protein is uncharacterized.…	419	3	167													D3112p24											MP22_24								SuMu_gp24
None	420	1	178													D3112p25
phage uncharacterized protein (putative large terminase), C-terminal domain. This model represents the C-terminal region of a set of phage proteins typically about 400-500 amino acids in length, although some members are considerably shorter. An article on Methanobacterium phage Psi-M2 (PMID:9791169) calls the member from that phage, ORF9, a putative large terminase subunit, and ORF8 a candidate …	421	3	565.333													D3112p26											MP22_25								SuMu_gp26
Mu-like prophage protein gp29 [Function unknown]... Protein of unknown function (DUF935). This family consists of several bacterial proteins of unknown function as well as the Bacteriophage Mu gp29 protein... Mu-like prophage protein gp29 [Function unknown]... Protein of unknown function (DUF935). This family consists of several bacterial proteins of unknown function as well as the Bacteriophage …	422	6	516						B3ORF32				BcepMu29			D3112p27											MP22_26	Mup29							SuMu_gp27
phage putative head morphogenesis protein, SPP1 gp7 family. This model describes a region of about 110 amino acids found exclusively in phage-related proteins, internally or toward the C-terminus. One member, gp7 of phage SPP1, appears involved in head morphogenesis [Mobile and extrachromosomal element functions, Prophage functions]... Uncharacterized protein, homolog of phage Mu protein gp30 [Fu…	423	5	400.4										BcepMu30			D3112p28											MP22_27	Mup30							SuMu_gp28
phage virion morphogenesis (putative tail completion) protein. This model describes protein S of phage P2, suggested experimentally to act in tail completion and stable head joining, and related proteins from a number of phage [Mobile and extrachromosomal element functions, Prophage functions]... Mu-like prophage protein gpG [General function prediction only]... Phage virion morphogenesis family.…	424	4	160.25										BcepMu31			D3112p29											MP22_28	Mup31
None	425	1	90													D3112p30
None	426	1	52													D3112p31
None	427	2	34													D3112p32											MP22_31
Mu-like prophage I protein [General function prediction only]... Mu-like prophage I protein. Members of this family of proteins comprise various viral Mu-like prophage I proteins... Mu-like prophage I protein [General function prediction only]... Mu-like prophage I protein. Members of this family of proteins comprise various viral Mu-like prophage I proteins... Mu-like prophage I protein [General…	428	3	335.667													D3112p33											MP22_32								SuMu_gp31
None	429	1	132													D3112p34
Mu-like prophage major head subunit gpT. Members of this family of proteins comprise various caudoviral prophage proteins, including the Mu-like prophage major head subunit gpT... Mu-like prophage major head subunit gpT [General function prediction only]... Mu-like prophage major head subunit gpT. Members of this family of proteins comprise various caudoviral prophage proteins, including the Mu-l…	430	4	304.5													D3112p35											MP22_33	Mup34							SuMu_gp32
None	431	1	100													D3112p36
None	432	2	56.5													D3112p37											MP22_35
Mu-like prophage protein gp36 [Function unknown]... Protein of unknown function (DUF1320). This family consists of both hypothetical bacterial and phage proteins of around 145 residues in length. The function of this family is unknown... Mu-like prophage protein gp36 [Function unknown]... Protein of unknown function (DUF1320). This family consists of both hypothetical bacterial and phage proteins…	433	2	138													D3112p38											MP22_36
None	434	2	158													D3112p39											MP22_37
None	435	2	60													D3112p40											MP22_38
None	436	3	254.333						B3ORF43							D3112p41											MP22_39
None	437	3	177.667													D3112p42											MP22_40, MP22_41
None	438	1	42													D3112p43
ATPase involved in DNA repair [DNA replication, recombination, and repair]... Phage-related minor tail protein [Function unknown]... phage tail tape measure protein, lambda family. This model represents a relatively well-conserved region near the C-terminus of the tape measure protein of a lambda and related phage. This protein, which controls phage tail length, is typically about 1000 residues i…	439	4	891.25						B3ORF49							D3112p45, D3112p44											MP22_42
biotinidase and vanins (class 4 nitrilases). These secondary amidases participate in vitamin recycling. Biotinidase (EC 3.5.1.12) has both a hydrolase and a transferase activity. It hydrolyzes free biocytin or small biotinyl-peptides produced during the proteolytic degradation of biotin-dependent carboxylases, to release free biotin (vitamin H), and it can transfer biotin to acceptor molecules su…	440	4	241.25						B3ORF50							D3112p47, D3112p46											MP22_43
None	441	3	307						B3ORF51							D3112p48											MP22_44
None	442	3	567.333						B3ORF52							D3112p49											MP22_45
Phage conserved hypothetical protein BR0599. This entry describes a family of proteins found almost exclusively in phage or in prophage regions of bacterial genomes, including the phage-like Rhodobacter capsulatus gene transfer agent, which packages DNA. An apparent exception is Wolbachia pipientis wMel, a bacterial endosymbiont of the fruit fly, which has several candidate phage-related genes ph…	443	3	262.667						B3ORF53							D3112p50											MP22_46
None	444	3	78						B3ORF54							D3112p51											MP22_47
None	445	2	72													D3112p52											MP22_48
Putative phage tail protein. This putative domain is found in the large gene transfer agent protein. These produce defective phage like particles. This domain is similar to other phage-tail protein families... Putative phage tail protein. This putative domain is found in the large gene transfer agent protein. These produce defective phage like particles. This domain is similar to other phage-tail…	446	3	735.333						B3ORF56							D3112p53											MP22_49
Protein of unknown function (DUF2793). This is a bacterial family of proteins with unknown function... Protein of unknown function (DUF2793). This is a bacterial family of proteins with unknown function... Protein of unknown function (DUF2793). This is a bacterial family of proteins with unknown function.	447	3	344						B3ORF57							D3112p54											MP22_50
None	448	2	96.5													D3112p55											MP22_51
None	449	1	129																																								PHIKZ001
None	450	1	194																																								PHIKZ002
None	451	1	168																																								PHIKZ003
dihydrofolate reductase; Provisional... Dihydrofolate reductase [Coenzyme metabolism]... segregation and condensation protein A/unknown domain fusion protein; Provisional... Dihydrofolate reductase (DHFR). Reduces 7,8-dihydrofolate to 5,6,7,8-tetrahydrofolate with NADPH as a cofactor. This is an essential step in the biosynthesis of deoxythymidine phosphate since 5,6,7,8-tetrahydrofolate is requi…	452	2	179.5							Bac-Basilisk_062																																	PHIKZ004
None	453	1	134																																								PHIKZ005
None	454	1	171																																								PHIKZ006
None	455	1	78																																								PHIKZ007
None	456	1	70																																								PHIKZ008
None	457	1	110																																								PHIKZ009
None	458	1	86																																								PHIKZ010
None	459	1	113																																								PHIKZ011
None	460	1	132																																								PHIKZ012
None	461	1	135																																								PHIKZ013
None	462	1	370																																								PHIKZ014
None	463	1	333																																								PHIKZ015
None	464	1	159																																								PHIKZ016
None	465	1	130																																								PHIKZ017
None	466	1	109																																								PHIKZ018
None	467	1	69																																								PHIKZ019
None	468	1	85																																								PHIKZ020
None	469	1	111																																								PHIKZ021
None	470	1	187																																								PHIKZ022
None	471	1	138																																								PHIKZ023
None	472	1	88																																								PHIKZ024
large terminase protein; Provisional.	473	3	716.333		201phi2-1_5																																					phiEaH2_gp178	PHIKZ025
None	474	3	550.667		201phi2-1_27																																					phiEaH2_gp177	PHIKZ026
None	475	3	873.333		201phi2-1_28																																					phiEaH2_gp176	PHIKZ027
None	476	2	315.5		201phi2-1_29																																						PHIKZ028
None	477	3	691.667		201phi2-1_30																																					phiEaH2_gp174	PHIKZ029
None	478	2	292		201phi2-1_31																																						PHIKZ030
None	479	1	398																																								PHIKZ031
None	480	3	415		201phi2-1_35																																					phiEaH2_gp179	PHIKZ032
None	481	1	289																																								PHIKZ033
None	482	2	264.5		201phi2-1_47																																						PHIKZ034
None	483	1	271																																								PHIKZ035
None	484	1	271																																								PHIKZ036
None	485	1	273																																								PHIKZ037
None	486	1	170																																								PHIKZ038
FtsZ is a GTPase that is similar to the eukaryotic tubulins and is essential for cell division in prokaryotes. FtsZ is capable of polymerizing in a GTP-driven process into structures similar to those formed by tubulin. FtsZ forms a ring-shaped septum at the site of bacterial cell division, which is required for constriction of cell membrane and cell envelope to yield two daughter cells.	487	2	321		201phi2-1_58																																						PHIKZ039
Dual specificity phosphatase, catalytic domain... Predicted protein tyrosine phosphatase [General function prediction only]... Dual specificity phosphatases (DSP); Ser/Thr and Tyr protein phosphatases. Structurally similar to tyrosine-specific phosphatases but with a shallower active site cleft and a distinctive active site signature motif, HCxxGxxR. Characterized as VHR- or Cdc25-like... Dual sp…	488	1	160																																								PHIKZ040
None	489	1	157																																								PHIKZ041
None	490	2	270		201phi2-1_72																																						PHIKZ042
None	491	1	357																																								PHIKZ043
None	492	1	129																																								PHIKZ044
None	493	1	152																																								PHIKZ045
None	494	1	144																																								PHIKZ046
None	495	1	178																																								PHIKZ047
None	496	1	127																																								PHIKZ048
None	497	2	136		201phi2-1_80																																						PHIKZ049
None	498	3	735.667		201phi2-1_82																																					phiEaH2_gp200	PHIKZ050
None	499	1	239																																								PHIKZ051
None	500	2	363		201phi2-1_97																																						PHIKZ052
None	501	1	121																																								PHIKZ053
None	502	2	628.5		201phi2-1_103																																						PHIKZ054
DNA-directed RNA polymerase, gamma subunit. The RNA polymerase gamma subunit, encoded by the rpoC1 gene, is found in cyanobacteria and corresponds to the N-terminal region the beta' subunit, encoded by rpoC, in other bacteria. The equivalent subunit in plastids and chloroplasts is designated beta', while the product of the rpoC2 gene is designated beta''... bifunctional DNA-directed RNA polymeras…	503	3	480		201phi2-1_105																																					phiEaH2_gp205	PHIKZ055
NUMOD1 domain. This domain probably represents a DNA-binding helix-turn-helix based on its similarity to other families (Bateman A pers obs)... NUMOD4 motif. NUMOD4 is a putative DNA-binding motif found in homing endonucleases and related proteins... HNH endonuclease. This is a zinc-binding loop of Fold group 7 as found in endo-deoxy-ribonucleases and HNH nucleases.	504	1	334																																								PHIKZ056
None	505	1	127																																								PHIKZ057
None	506	1	141																																								PHIKZ058
None	507	2	203		201phi2-1_112																																						PHIKZ059
None	508	1	111																																								PHIKZ060
None	509	1	154																																								PHIKZ061
None	510	1	136																																								PHIKZ062
None	511	1	185																																								PHIKZ063
None	512	1	182																																								PHIKZ064
Mre11 nuclease, N-terminal metallophosphatase domain. Mre11 (also known as SbcD in Escherichia coli) is a subunit of the MRX protein complex. This complex includes: Mre11, Rad50, and Xrs2/Nbs1, and plays a vital role in several nuclear processes including DNA double-strand break repair, telomere length maintenance, cell cycle checkpoint control, and meiotic recombination, in eukaryotes. During do…	513	3	384		201phi2-1_119																																					phiEaH2_gp209	PHIKZ065
None	514	2	275		201phi2-1_120																																						PHIKZ066
None	515	2	246.5		201phi2-1_121																																						PHIKZ067
None	516	2	524		201phi2-1_122																																						PHIKZ068
None	517	2	557		201phi2-1_123																																						PHIKZ069
None	518	2	437		201phi2-1_124																																						PHIKZ070
None	519	3	465.667		201phi2-1_127																																						PHIKZ071, PHIKZ073
NUMOD4 motif. NUMOD4 is a putative DNA-binding motif found in homing endonucleases and related proteins... HNH endonuclease. This is a zinc-binding loop of Fold group 7 as found in endo-deoxy-ribonucleases and HNH nucleases.	520	1	316																																								PHIKZ072
None	521	2	668		201phi2-1_128																																						PHIKZ074
None	522	2	512		201phi2-1_129																																						PHIKZ075
None	523	1	85																																								PHIKZ076
None	524	2	530		201phi2-1_134																																						PHIKZ077
None	525	1	164																																								PHIKZ078
None	526	2	289.5		201phi2-1_136																																						PHIKZ079
None	527	3	443.667		201phi2-1_137																																					phiEaH2_gp225	PHIKZ080
None	528	2	470		201phi2-1_138																																						PHIKZ081
None	529	3	647.667		201phi2-1_142																																					phiEaH2_gp227	PHIKZ082
kelch-like protein; Provisional.	530	1	504																																								PHIKZ083
None	531	2	419		201phi2-1_143																																						PHIKZ084
None	532	1	149																																								PHIKZ085
None	533	1	428																																								PHIKZ086
None	534	3	974		201phi2-1_147																																					phiEaH2_gp232	PHIKZ087
None	535	2	354		201phi2-1_148																																						PHIKZ088
None	536	2	393.5		201phi2-1_149																																						PHIKZ089
None	537	2	303		201phi2-1_150																																						PHIKZ090
None	538	2	179		201phi2-1_151																																						PHIKZ091
phiKZ-like phage internal head proteins. Phage internal head proteins (IP) are proteins that are encoded by a bacteriophage and assembled into the mature virion inside the capsid head. The most analogous characterized IP proteins are those of bacteriophage T4, which are known to be proteolytically processed during phage maturation, and then subsequently injected into the host cell during infectio…	539	2	433		201phi2-1_152																																						PHIKZ092
phiKZ-like phage internal head proteins. Phage internal head proteins (IP) are proteins that are encoded by a bacteriophage and assembled into the mature virion inside the capsid head. The most analogous characterized IP proteins are those of bacteriophage T4, which are known to be proteolytically processed during phage maturation, and then subsequently injected into the host cell during infectio…	540	1	435																																								PHIKZ093
phiKZ-like phage internal head proteins. Phage internal head proteins (IP) are proteins that are encoded by a bacteriophage and assembled into the mature virion inside the capsid head. The most analogous characterized IP proteins are those of bacteriophage T4, which are known to be proteolytically processed during phage maturation, and then subsequently injected into the host cell during infectio…	541	2	446		201phi2-1_154																																						PHIKZ094
phiKZ-like phage internal head proteins. Phage internal head proteins (IP) are proteins that are encoded by a bacteriophage and assembled into the mature virion inside the capsid head. The most analogous characterized IP proteins are those of bacteriophage T4, which are known to be proteolytically processed during phage maturation, and then subsequently injected into the host cell during infectio…	542	1	547																																								PHIKZ095
None	543	2	369		201phi2-1_156																																						PHIKZ096
None	544	1	816																																								PHIKZ097
None	545	2	547.5		201phi2-1_159																																						PHIKZ098
None	546	2	470		201phi2-1_160																																						PHIKZ099
None	547	2	196		201phi2-1_161																																						PHIKZ100
None	548	2	459.5		201phi2-1_162																																						PHIKZ101
None	549	1	140																																								PHIKZ102
None	550	1	130																																								PHIKZ103
Macro domain, Poa1p_like family. The macro domain is a high-affinity ADP-ribose binding module found in a variety of proteins as a stand-alone domain or in combination with other domains like in histone macroH2A and some PARPs (poly ADP-ribose polymerases). Some macro domains recognize poly ADP-ribose as a ligand. Previously identified as displaying an Appr-1'-p (ADP-ribose-1'-monophosphate) proc…	551	2	161		201phi2-1_165																																						PHIKZ104
None	552	1	148																																								PHIKZ105
None	553	1	112																																								PHIKZ106
None	554	1	105																																								PHIKZ107
None	555	1	118																																								PHIKZ108
None	556	1	140																																								PHIKZ109
None	557	1	127																																								PHIKZ110
None	558	1	165																																								PHIKZ111
None	559	1	91																																								PHIKZ112
None	560	1	87																																								PHIKZ113
Helix-turn-helix domain. Members of this family contains a DNA-binding helix-turn-helix domain... Uncharacterized conserved small protein [Function unknown].	561	1	94																																								PHIKZ114
None	562	1	95																																								PHIKZ115
None	563	1	91																																								PHIKZ116
None	564	1	101																																								PHIKZ117
None	565	3	515.333		201phi2-1_195																																					phiEaH2_gp258	PHIKZ118
None	566	2	178.5		201phi2-1_196																																						PHIKZ119
None	567	2	746.5		201phi2-1_197																																						PHIKZ120
None	568	1	150																																								PHIKZ121
None	569	1	360																																								PHIKZ122
None	570	2	543.5		201phi2-1_200																																						PHIKZ123
None	571	2	708.5		201phi2-1_201																																						PHIKZ124
None	572	1	210																																								PHIKZ125
None	573	1	147																																								PHIKZ126
None	574	2	290		201phi2-1_209																																						PHIKZ127
None	575	3	725.333		201phi2-1_210																																					phiEaH2_gp006	PHIKZ128
None	576	3	906.667		201phi2-1_211																																					phiEaH2_gp005	PHIKZ129
None	577	2	427.5		201phi2-1_212																																						PHIKZ130
None	578	2	754.5		201phi2-1_213																																						PHIKZ131
None	579	2	108.5		201phi2-1_214																																						PHIKZ132
None	580	2	458.5		201phi2-1_215																																						PHIKZ133
None	581	2	457.5		201phi2-1_216																																						PHIKZ134
None	582	2	449		201phi2-1_217																																						PHIKZ135
None	583	1	200																																								PHIKZ136
None	584	2	160		201phi2-1_219																																						PHIKZ137
None	585	2	162		201phi2-1_220																																						PHIKZ138
None	586	3	297		201phi2-1_221																																					phiEaH2_gp008	PHIKZ139
None	587	2	187		201phi2-1_222																																						PHIKZ140
None	588	1	168																																								PHIKZ141
None	589	1	131																																								PHIKZ142
None	590	2	191.5		201phi2-1_225																																						PHIKZ143
Transglycosylase SLT domain. This family is distantly related to pfam00062. Members are found in phages, type II, type III and type IV secretion systems... Lytic Transglycosylase (LT) and Goose Egg White Lysozyme (GEWL) domain. Members include the soluble and insoluble membrane-bound LTs in bacteria, the LTs in bacteriophage lambda, as well as, the eukaryotic 'goose-type' lysozymes (GEWL). LTs ca…	591	3	1611.33		201phi2-1_272																																						PHIKZ181, PHIKZ144
Collagen triple helix repeat (20 copies). Members of this family belong to the collagen superfamily. Collagens are generally extracellular structural proteins involved in formation of connective tissue structure. The alignment contains 20 copies of the G-X-Y repeat that forms a triple helix. The first position of the repeat is glycine, the second and third positions can be any residue but are fre…	592	3	1120.67		201phi2-1_227																																						PHIKZ146, PHIKZ145
None	593	2	239.5		201phi2-1_228																																						PHIKZ147
None	594	1	168																																								PHIKZ148
None	595	2	224		201phi2-1_230																																						PHIKZ149
None	596	2	107		201phi2-1_231																																						PHIKZ150
None	597	2	115.5		201phi2-1_232																																						PHIKZ151
None	598	3	486.667		201phi2-1_234																																					phiEaH2_gp139	PHIKZ152
None	599	1	304																																								PHIKZ153
None	600	1	161																																								PHIKZ154
ribonuclease H; Reviewed... Ribonuclease HI [DNA replication, recombination, and repair]... ribonuclease H; Reviewed... RNase H. RNase H digests the RNA strand of an RNA/DNA hybrid. Important enzyme in retroviral replication cycle, and often found as a domain associated with reverse transcriptases. Structure is a mixed alpha+beta fold with three a/b/a layers... Ribonuclease H-like superfamily, in…	601	2	484		201phi2-1_237																																						PHIKZ155
None	602	1	137																																								PHIKZ156
None	603	3	449.667		201phi2-1_240																																					phiEaH2_gp124	PHIKZ157
None	604	1	316																																								PHIKZ158
None	605	1	139																																								PHIKZ159
None	606	1	157																																								PHIKZ160
None	607	2	209		201phi2-1_242																																						PHIKZ161
phiKZ-like phage internal head proteins. Phage internal head proteins (IP) are proteins that are encoded by a bacteriophage and assembled into the mature virion inside the capsid head. The most analogous characterized IP proteins are those of bacteriophage T4, which are known to be proteolytically processed during phage maturation, and then subsequently injected into the host cell during infectio…	608	1	522																																								PHIKZ162
phiKZ-like phage internal head proteins. Phage internal head proteins (IP) are proteins that are encoded by a bacteriophage and assembled into the mature virion inside the capsid head. The most analogous characterized IP proteins are those of bacteriophage T4, which are known to be proteolytically processed during phage maturation, and then subsequently injected into the host cell during infectio…	609	2	396		201phi2-1_244																																						PHIKZ163
None	610	2	288		201phi2-1_246																																						PHIKZ164
chromosome segregation protein; Provisional... ATPase involved in DNA repair [DNA replication, recombination, and repair]... chromosome segregation protein; Provisional... ATP-binding cassette domain of Rad50. The catalytic domains of Rad50 are similar to the ATP-binding cassette of ABC transporters, but are not associated with membrane-spanning domains. The conserved ATP-binding motifs common to…	611	3	827		201phi2-1_247																																					phiEaH2_gp110	PHIKZ165
None	612	1	131																																								PHIKZ166
None	613	1	142																																								PHIKZ167
None	614	1	218																																								PHIKZ168
None	615	1	171																																								PHIKZ169
None	616	1	174																																								PHIKZ170
None	617	2	252		201phi2-1_254																																						PHIKZ171
None	618	1	146																																								PHIKZ172
None	619	1	324																																								PHIKZ173
None	620	2	369		201phi2-1_258																																						PHIKZ174
None	621	2	275		201phi2-1_265																																						PHIKZ175
None	622	2	240.5		201phi2-1_266																																						PHIKZ176
None	623	2	574		201phi2-1_268																																						PHIKZ177
None	624	3	1446.67		201phi2-1_270																																					phiEaH2_gp161	PHIKZ178
HNH endonuclease. This is a zinc-binding loop of Fold group 7 as found in endo-deoxy-ribonucleases and HNH nucleases.	625	1	357																																								PHIKZ179
None	626	3	525.667		201phi2-1_271																																					phiEaH2_gp160	PHIKZ180
None	627	3	688.667		201phi2-1_273																																					phiEaH2_gp158	PHIKZ182
None	628	1	101																																								PHIKZ183
None	629	2	214.5		201phi2-1_276																																						PHIKZ184
None	630	1	184																																								PHIKZ185
None	631	1	134																																								PHIKZ186
None	632	1	109																																								PHIKZ187
thymidylate kinase. Function: phosphorylation of DTMP to form DTDP in both de novo and salvage pathways of DTTP synthesis. Catalytic activity: ATP + thymidine 5'-phosphate = ADP + thymidine 5'-diphosphate [Purines, pyrimidines, nucleosides, and nucleotides, Nucleotide and nucleoside interconversions]... thymidylate kinase; Provisional... thymidylate kinase; Provisional... Thymidylate kinase [Nucl…	633	2	354.5		201phi2-1_282																																						PHIKZ188
None	634	2	80.5		201phi2-1_283																																						PHIKZ189
None	635	1	146																																								PHIKZ190
None	636	1	263																																								PHIKZ191
None	637	1	236																																								PHIKZ192
None	638	1	120																																								PHIKZ193
None	639	1	118																																								PHIKZ194
None	640	1	124																																								PHIKZ195
None	641	1	120																																								PHIKZ196
Protein of unknown function (DUF3307). This family of bacterial proteins has no known function.	642	1	120																																								PHIKZ197
None	643	2	163.5		201phi2-1_290																																						PHIKZ198
None	644	2	143		201phi2-1_291																																						PHIKZ199
None	645	2	221		201phi2-1_292																																						PHIKZ200
None	646	2	645		201phi2-1_293																																						PHIKZ201
None	647	1	156																																								PHIKZ202
DEAD-like helicases superfamily... Superfamily II DNA/RNA helicases, SNF2 family [Transcription / DNA replication, recombination, and repair]... DEAD-like helicases superfamily. A diverse family of proteins involved in ATP-dependent RNA or DNA unwinding. This domain contains the ATP-binding region... SNF2 family N-terminal domain. This domain is found in proteins involved in a variety of processe…	648	2	706.5		201phi2-1_295																																						PHIKZ203
None	649	1	131																																								PHIKZ204
None	650	1	133																																								PHIKZ205
None	651	1	236																																								PHIKZ206
None	652	2	218		201phi2-1_316																																						PHIKZ207
ATPase family associated with various cellular activities (AAA). AAA family proteins often perform chaperone-like functions that assist in the assembly, operation, or disassembly of protein complexes.	653	1	366																																								PHIKZ208
None	654	1	200																																								PHIKZ209
None	655	1	110																																								PHIKZ210
None	656	1	139																																								PHIKZ211
None	657	1	114																																								PHIKZ212
None	658	1	182																																								PHIKZ213
2'-deoxyuridine 5'-triphosphatase... Trimeric dUTP diphosphatases. Trimeric dUTP diphosphatases, or dUTPases, are the most common family of dUTPase, found in bacteria, eukaryotes, and archaea. They catalyze the hydrolysis of the dUTP-Mg complex (dUTP-Mg) into dUMP and pyrophosphate. This reaction is crucial for the preservation of chromosomal integrity as it removes dUTP and therefore reduces the…	659	2	192		201phi2-1_326																																						PHIKZ214
None	660	1	78																																								PHIKZ215
None	661	1	158																																								PHIKZ216
None	662	1	63																																								PHIKZ217
None	663	1	71																																								PHIKZ218
None	664	1	377																																								PHIKZ219
None	665	1	156																																								PHIKZ220
None	666	1	115																																								PHIKZ221
None	667	1	110																																								PHIKZ222
None	668	1	132																																								PHIKZ223
None	669	1	144																																								PHIKZ224
None	670	1	107																																								PHIKZ225
None	671	1	109																																								PHIKZ226
None	672	1	171																																								PHIKZ227
None	673	1	199																																								PHIKZ228
None	674	2	121.5		201phi2-1_338																																						PHIKZ229
None	675	1	105																																								PHIKZ230
None	676	1	155																																								PHIKZ231
Stringent starvation protein B [General function prediction only]... ClpXP protease specificity-enhancing factor; Provisional.	677	1	302																																								PHIKZ232
None	678	1	235																																								PHIKZ233
None	679	1	97																																								PHIKZ234
thymidylate synthase; Provisional... thymidylate synthase. Members of this protein family are thymidylate synthase, an enzyme that produces dTMP from dUMP. In prokaryotes, its gene usually is found close to that for dihydrofolate reductase, and in some systems the two enzymes are found as a fusion protein. This model excludes a set of related proteins (TIGR03283) that appears to replace this fami…	680	6	380.667		201phi2-1_346															Ent-T4_T4p237													RB49p235					Vib-KVP40_KVP40.0031				phiEaH2_gp150	PHIKZ235
None	681	1	135																																								PHIKZ236
Predicted nucleotidyltransferase [General function prediction only]... Predicted nucleotidyltransferase. Members of this family of bacterial proteins catalyze the transfer of nucleotide residues from nucleoside diphosphates or triphosphates into dimer or polymer forms.	682	1	277																																								PHIKZ237
None	683	1	166																																								PHIKZ238
None	684	1	138																																								PHIKZ239
None	685	1	160																																								PHIKZ240
None	686	1	109																																								PHIKZ241
None	687	1	145																																								PHIKZ242
None	688	1	298																																								PHIKZ243
None	689	1	118																																								PHIKZ244
None	690	1	144																																								PHIKZ245
(p)ppGpp synthetase, RelA/SpoT family. The functions of E. coli RelA and SpoT differ somewhat. RelA (EC 2.7.6.5) produces pppGpp (or ppGpp) from ATP and GTP (or GDP). SpoT (EC 3.1.7.2) degrades ppGpp, but may also act as a secondary ppGpp synthetase. The two proteins are strongly similar. In many species, a single homolog to SpoT and RelA appears reponsible for both ppGpp synthesis and ppGpp degr…	691	1	218																																								PHIKZ246
None	692	1	135																																								PHIKZ247
None	693	1	119																																								PHIKZ248
None	694	1	264																																								PHIKZ249
None	695	1	127																																								PHIKZ250
None	696	1	151																																								PHIKZ251
None	697	1	125																																								PHIKZ252
None	698	1	79																																								PHIKZ253
None	699	1	124																																								PHIKZ254
None	700	1	155																																								PHIKZ255
None	701	1	76																																								PHIKZ256
None	702	1	228																																								PHIKZ257
None	703	2	121		201phi2-1_364																																						PHIKZ258
None	704	1	144																																								PHIKZ259
None	705	1	119																																								PHIKZ260
None	706	1	140																																								PHIKZ261
None	707	1	77																																								PHIKZ262
None	708	1	92																																								PHIKZ263
None	709	1	139																																								PHIKZ264
None	710	1	98																																								PHIKZ265
None	711	1	143																																								PHIKZ266
None	712	1	100																																								PHIKZ267
None	713	2	96		201phi2-1_395																																						PHIKZ268
None	714	1	70																																								PHIKZ269
None	715	1	125																																								PHIKZ270
None	716	1	121																																								PHIKZ271
N-terminal catalytic domain of GIY-YIG intron endonuclease I-TevI, I-BmoI, I-BanI, I-BthII and similar proteins. I-TevI is a site-specific GIY-YIG homing endonuclease encoded within the group I intron of the thymidylate synthase gene (td) from Escherichia coli phage T4. It functions as an endonuclease that catalyzes the first step in intron homing by generating a double-strand break in the intron…	717	2	115		201phi2-1_319																																						PHIKZ272
Domain of unknown function (DUF4262). This family of proteins is functionally uncharacterized. This family of proteins is found in bacteria and viruses. Proteins in this family are typically between 147 and 227 amino acids in length. One member is incorrectly annotated as the KatG protein.	718	1	228																																								PHIKZ273
None	719	1	79																																								PHIKZ274
None	720	1	119																																								PHIKZ275
None	721	1	173																																								PHIKZ276
None	722	1	99																																								PHIKZ277
None	723	1	146																																								PHIKZ278
None	724	1	170																																								PHIKZ279
None	725	1	121																																								PHIKZ280
None	726	1	118																																								PHIKZ281
None	727	2	171		201phi2-1_400																																						PHIKZ282
None	728	1	154																																								PHIKZ283
None	729	1	278																																								PHIKZ284
None	730	1	261																																								PHIKZ285
26S proteasome subunit P45 family. Many proteins may score above the trusted cutoff because an internal... proteasome-activating nucleotidase; Provisional... 26 proteosome regulatory subunit 4-like protein; Provisional... This domain is found at the N terminal of the mitochondrial ATPase BSC1. It encodes the import and intramitochondrial sorting for the protein... ATPases of the AAA+ class [Postt…	731	1	508																																								PHIKZ286
None	732	2	221.5		201phi2-1_416																																						PHIKZ287
None	733	1	126																																								PHIKZ288
None	734	1	243																																								PHIKZ289
None	735	1	171																																								PHIKZ290
None	736	1	226																																								PHIKZ291
None	737	1	144																																								PHIKZ292
None	738	1	136																																								PHIKZ293
None	739	1	209																																								PHIKZ294
None	740	1	96																																								PHIKZ295
HNH endonuclease. This is a zinc-binding loop of Fold group 7 as found in endo-deoxy-ribonucleases and HNH nucleases.	741	1	160																																								PHIKZ296
None	742	1	170																																								PHIKZ297
None	743	1	335																																								PHIKZ298
None	744	1	115																																								PHIKZ299
None	745	1	85																																								PHIKZ300
None	746	1	97																																								PHIKZ301
None	747	1	150																																								PHIKZ302
None	748	2	707		201phi2-1_448																																						PHIKZ303
None	749	1	137																																								PHIKZ304
Ribonucleotide Reductase, R2/beta subunit, ferritin-like diiron-binding domain. Ribonucleotide Reductase, R2/beta subunit (RNRR2) is a member of a broad superfamily of ferritin-like diiron-carboxylate proteins. The RNR protein catalyzes the conversion of ribonucleotides to deoxyribonucleotides and is found in all eukaryotes, many prokaryotes, several viruses, and few archaea. The catalytically ac…	750	2	386.5		201phi2-1_450																																						PHIKZ305
Class I ribonucleotide reductase. Ribonucleotide reductase (RNR) catalyzes the reductive synthesis of deoxyribonucleotides from their corresponding ribonucleotides. It provides the precursors necessary for DNA synthesis. RNRs are separated into three classes based on their metallocofactor usage. Class I RNRs, found in eukaryotes, bacteria, and many viruses, use a diiron-tyrosyl radical. Class II …	751	12	640.417		201phi2-1_460		A9_gp125, A9_gp128			Bac-Basilisk_091	Bac-SPO1_69	Bac-vB_BanS-Tsamsa_gp150								Ent-T4_T4p234						Lis-A511_gp054, Lis-A511_gp055							RB49p234					Vib-KVP40_KVP40.0277					PHIKZ306
None	752	1	95																							Lis-A511_gp122
None	753	1	84																							Lis-A511_gp123
None	754	1	85																							Lis-A511_gp124
None	755	1	61																							Lis-A511_gp125
None	756	1	57																							Lis-A511_gp126
None	757	1	91																							Lis-A511_gp127
None	758	1	95																							Lis-A511_gp128
None	759	1	90																							Lis-A511_gp129
None	760	1	42																							Lis-A511_gp130
None	761	1	48																							Lis-A511_gp200
phage uncharacterized protein TIGR01671. This model represents an uncharacterized, well-conserved family of proteins found in bacteriophage and prophage regions of Gram-positive bacteria [Mobile and extrachromosomal element functions, Prophage functions, Hypothetical proteins, Conserved]... YopX protein. YopX is a protein that is largely helical, with three identical chains probably complexing in…	762	1	136																							Lis-A511_gp132
None	763	1	61																							Lis-A511_gp133
None	764	1	73																							Lis-A511_gp134
None	765	1	37																							Lis-A511_gp135
None	766	1	166																							Lis-A511_gp136
None	767	1	168																							Lis-A511_gp137
Protein of unknwon function (DUF3310). This is a family of conserved bacteriophage proteins of unknown function.	768	1	394																							Lis-A511_gp138
None	769	1	141																							Lis-A511_gp139
None	770	1	96																							Lis-A511_gp140
None	771	1	61																							Lis-A511_gp141
None	772	2	135.5									Bac-vB_BanS-Tsamsa_gp135														Lis-A511_gp142
None	773	1	93																							Lis-A511_gp143
None	774	1	110																							Lis-A511_gp144
None	775	1	98																							Lis-A511_gp145
None	776	1	59																							Lis-A511_gp146
None	777	1	120																							Lis-A511_gp147
None	778	1	118																							Lis-A511_gp148
putative protein phosphatase... serine/threonine-protein phosphatase PP1; Provisional... phosphoprotein phosphatases of the metallophosphatase superfamily, metallophosphatase domain. The PPP (phosphoprotein phosphatase) family is one of two known protein phosphatase families specific for serine and threonine. This family includes: PP1, PP2A, PP2B (calcineurin), PP4, PP5, PP6, PP7, Bsu1, RdgC, Prp…	779	1	257																							Lis-A511_gp149
None	780	1	106																							Lis-A511_gp150
None	781	1	56																							Lis-A511_gp151
Protein of unknown function (DUF1642). The sequences making up this family are derived from various hypothetical phage and prophage proteins. The region in question is approximately 140 amino acids long.	782	1	175																							Lis-A511_gp152
None	783	1	93																							Lis-A511_gp153
None	784	1	74																							Lis-A511_gp154
None	785	1	180																							Lis-A511_gp155
None	786	1	75																							Lis-A511_gp156
None	787	1	416																							Lis-A511_gp157
None	788	1	137																							Lis-A511_gp158
None	789	1	162																							Lis-A511_gp159
Domain of unknown function (DUF4379). This domain is found in bacteria, eukaryotes and viruses, and is approximately 60 amino acids in length. It contains a CXXCXH motif and a CPXC motif.	790	1	210																							Lis-A511_gp160
None	791	1	65																							Lis-A511_gp161
Protein of unknown function (DUF3268). This family of proteins has no known function.	792	1	139																							Lis-A511_gp162
None	793	1	61																							Lis-A511_gp163
Aquifex aeolicus AQ1575 and related proteins, metallophosphatase domain. This family includes bacterial and archeal proteins homologous to AQ1575, an uncharacterized Aquifex aeolicus protein. AQ1575 may play an accessory role in DNA repair, based on the close proximity of its gene to Holliday junction resolvasome genes. The domain present in members of this family belongs to the metallophosphatas…	794	1	205																							Lis-A511_gp164
None	795	1	72																							Lis-A511_gp165
None	796	1	125																							Lis-A511_gp166
None	797	1	118																							Lis-A511_gp167
RNA ligase. This is a family of RNA ligases. The enzyme repairs RNA strand breaks in nicked DNA:RNA and RNA:RNA but not in DNA:DNA duplexes... RNA ligase. This is a family of RNA ligases. The enzyme repairs RNA strand breaks in nicked DNA:RNA and RNA:RNA but not in DNA:DNA duplexes.	798	2	306.5									Bac-vB_BanS-Tsamsa_gp182														Lis-A511_gp168
None	799	1	178																							Lis-A511_gp169
None	800	1	63																							Lis-A511_gp170
Uncharacterized protein conserved in bacteria [Function unknown]... conserved hypothetical protein, ribA/ribD-fused. This model describes a sequence region that occurs in at least three different polypeptide contexts. It is found fused to GTP cyclohydrolase II, the RibA of riboflavin biosynthesis (TIGR00505), as in Vibrio vulnificus. It is found fused to riboflavin biosynthesis protein RibD (TIGR…	801	1	167																							Lis-A511_gp171
None	802	1	89																							Lis-A511_gp172
hypothetical protein; Reviewed... release factor H-coupled RctB family protein. Members of this family are related to RctB. RctB a protein of known structure but unknown function that often is encoded near RNA cyclase and therefore is suggested to be a tRNA or mRNA processing enzyme. This family of RctB-like proteins in encoded upstream of, and apparently is translationally coupled to, the putati…	803	1	403																							Lis-A511_gp173
None	804	1	67																							Lis-A511_gp174
None	805	1	143																							Lis-A511_gp175
None	806	1	74																							Lis-A511_gp176
Helix-turn-helix XRE-family like proteins... Helix-turn-helix XRE-family like proteins. Prokaryotic DNA binding proteins belonging to the xenobiotic response element family of transcriptional regulators... Helix-turn-helix. This large family of DNA binding helix-turn helix proteins includes Cro and CI. Within the Neisseria gonorrhoeae phage associated protein NGO0477, the full protein fold incorp…	807	1	80																							Lis-A511_gp177
von Willebrand factor (vWF) type A domain. VWA domains in extracellular eukaryotic proteins mediate adhesion via metal ion-dependent adhesion sites (MIDAS). Intracellular VWA domains and homologues in prokaryotes have recently been identified. The proposed VWA domains in integrin beta subunits have recently been substantiated using sequence-based methods... Von Willebrand factor type A (vWA) doma…	808	3	488									Bac-vB_BanS-Tsamsa_gp247														Lis-A511_gp178												Vib-KVP40_KVP40.0300
None	809	1	110																							Lis-A511_gp179
None	810	1	72																							Lis-A511_gp180
None	811	1	135																							Lis-A511_gp181
None	812	1	65																							Lis-A511_gp182
None	813	1	54																							Lis-A511_gp183
None	814	1	84																							Lis-A511_gp184
Protein of unknown function (DUF2829). This is a uncharacterized family of proteins found in bacteria and bacteriphages.	815	1	91																							Lis-A511_gp185
None	816	1	141																							Lis-A511_gp186
None	817	1	78																							Lis-A511_gp187
hypothetical protein.	818	1	113																							Lis-A511_gp188
None	819	1	114																							Lis-A511_gp189
None	820	1	89																							Lis-A511_gp190
None	821	1	128																							Lis-A511_gp001
None	822	1	90																							Lis-A511_gp002
None	823	1	138																							Lis-A511_gp003
None	824	1	93																							Lis-A511_gp004
Phage terminase, large subunit GpA [Replication, recombination and repair]... Phage terminase large subunit (GpA). This family consists of several phage terminase large subunit proteins as well as related sequences from several bacterial species. The DNA packaging enzyme of bacteriophage lambda, terminase, is a heteromultimer composed of a small subunit, gpNu1, and a large subunit, gpA, products …	825	3	435				A9_gp063				Bac-SPO1_54															Lis-A511_gp005
None	826	1	279																							Lis-A511_gp006
None	827	1	65																							Lis-A511_gp007
None	828	1	212																							Lis-A511_gp008
None	829	1	126																							Lis-A511_gp009
Peptidoglycan recognition proteins (PGRPs) are pattern recognition receptors that bind, and in certain cases, hydrolyze peptidoglycans (PGNs) of bacterial cell walls. PGRPs have been divided into three classes: short PGRPs (PGRP-S), that are small (20 kDa) extracellular proteins; intermediate PGRPs (PGRP-I) that are 40-45 kDa and are predicted to be transmembrane proteins; and long PGRPs (PGRP-L)…	830	1	341																							Lis-A511_gp010
Uncharacterized protein conserved in bacteria [Function unknown]... 3D domain. This short presumed domain contains three conserved aspartate residues, hence the name 3D. It has been shown to be part of the catalytic double psi beta barrel domain of MltA.	831	1	242																							Lis-A511_gp011
None	832	1	106																							Lis-A511_gp012
None	833	1	116																							Lis-A511_gp013
Phage portal protein. Bacteriophage portal proteins form a dodecamer and is located at a five-fold vertex of the viral capsid. The portal complex forms a channel through which the viral DNA is packaged into the capsid, and exits during infection. The portal protein is though to rotate during DNA packaging. Portal proteins from different phage show little sequence homology, so this family does not…	834	3	472.333				A9_gp083				Bac-SPO1_74															Lis-A511_gp014
Caudovirus prohead protease. Family of Caudovirus prohead proteases also found in a number of bacteria possibly as the result of horizontal transfer... Caudovirus prohead protease. Family of Caudovirus prohead proteases also found in a number of bacteria possibly as the result of horizontal transfer... Caudovirus prohead protease. Family of Caudovirus prohead proteases also found in a number of b…	835	3	259.333				A9_gp086				Bac-SPO1_75															Lis-A511_gp015
None	836	1	297																							Lis-A511_gp016
None	837	3	464				A9_gp088				Bac-SPO1_77															Lis-A511_gp017
None	838	1	131																							Lis-A511_gp018
None	839	2	289				A9_gp090																			Lis-A511_gp019
None	840	2	270				A9_gp091																			Lis-A511_gp020
None	841	2	207.5				A9_gp092																			Lis-A511_gp021
None	842	1	279																							Lis-A511_gp022
None	843	1	106																							Lis-A511_gp023
Phage tail sheath protein. This family includes a variety of phage tail sheath proteins... Phage tail sheath protein. This family includes a variety of phage tail sheath proteins... Phage tail sheath protein. This family includes a variety of phage tail sheath proteins.	844	3	565				A9_gp095				Bac-SPO1_84															Lis-A511_gp024
None	845	3	142.333				A9_gp096				Bac-SPO1_85															Lis-A511_gp025
None	846	1	147																							Lis-A511_gp026
None	847	1	197																							Lis-A511_gp027
Lysozyme subfamily 2. Eubacterial enzymes distantly related to eukaryotic lysozymes... Chromosome segregation ATPases [Cell division and chromosome partitioning]... Muramidase (flagellum-specific) [Cell motility and secretion / Intracellular trafficking and secretion]... Beta- N-acetylglucosaminidase [Carbohydrate transport and metabolism]... chromosome segregation protein SMC, common bacterial t…	848	2	1146.5				A9_gp099																			Lis-A511_gp028
NlpC/P60 family. The function of this domain is unknown. It is found in several lipoproteins... Lysozyme subfamily 2. Eubacterial enzymes distantly related to eukaryotic lysozymes... Beta- N-acetylglucosaminidase [Carbohydrate transport and metabolism]... Mannosyl-glycoprotein endo-beta-N-acetylglucosaminidase. This family includes Mannosyl-glycoprotein endo-beta-N-acetylglucosaminidase EC:3.2.1.…	849	3	796.333				A9_gp100				Bac-SPO1_89															Lis-A511_gp029
Reovirus sigma C capsid protein... Chromosome segregation ATPases [Cell division and chromosome partitioning].	850	2	547				A9_gp101																			Lis-A511_gp030
None	851	2	220				A9_gp102																			Lis-A511_gp031
None	852	1	177																							Lis-A511_gp032
Phage baseplate assembly protein W [General function prediction only].	853	2	233.5				A9_gp104																			Lis-A511_gp033
Baseplate J-like protein. The P2 bacteriophage J protein lies at the edge of the baseplate. This family also includes a number of bacterial homologues, which are thought to have been horizontally transferred... Uncharacterized homolog of phage Mu protein gp47 [Function unknown].	854	3	347.667				A9_gp105				Bac-SPO1_94															Lis-A511_gp034
F5/8 type C domain. This domain is also known as the discoidin (DS) domain family.	855	2	1130.5				A9_gp106																			Lis-A511_gp035
None	856	3	171.667				A9_gp107				Bac-SPO1_96															Lis-A511_gp036
None	857	3	1157				A9_gp108				Bac-SPO1_97															Lis-A511_gp037
None	858	1	73																							Lis-A511_gp038
hypothetical protein.	859	1	430																							Lis-A511_gp039
XkdW protein. This protein of approx. 100 residues contains two alpha helices and two beta strands and is probably monomeric. It is expressed in bacteria but is probably viral in origin. Its function is unknown.	860	1	136																							Lis-A511_gp040
phage uncharacterized protein, XkdX family. This model represents a family of small (about 50 amino acid) phage proteins, found in at least 12 different phage and prophage regions of Gram-positive bacteria. In a number of these phage, the gene for this protein is found near the holin and endolysin genes [Mobile and extrachromosomal element functions, Prophage functions]... Phage uncharacterized p…	861	1	45																							Lis-A511_gp041
helicase superfamily c-terminal domain... UvsW helicase; Provisional... Superfamily II DNA and RNA helicases [DNA replication, recombination, and repair / Transcription / Translation, ribosomal structure and biogenesis]... DNA or RNA helicases of superfamily II [Transcription / DNA replication, recombination, and repair]... Lhr-like helicases [General function prediction only]... DEXH box helicas…	862	3	564.333				A9_gp112				Bac-SPO1_109															Lis-A511_gp042
None	863	1	546																							Lis-A511_gp043
phage replicative helicase, DnaB family, HK022 subfamily. Members of this family are phage (or prophage-region) homologs of the bacterial homohexameric replicative helicase DnaB. Some phage may rely on host DnaB, while others encode their own verions. This model describes the largest phage-specific clade among the close homologs of DnaB, but there are, or course, other DnaB homologs from phage th…	864	2	495				A9_gp115																			Lis-A511_gp044
Mre11 nuclease, N-terminal metallophosphatase domain. Mre11 (also known as SbcD in Escherichia coli) is a subunit of the MRX protein complex. This complex includes: Mre11, Rad50, and Xrs2/Nbs1, and plays a vital role in several nuclear processes including DNA double-strand break repair, telomere length maintenance, cell cycle checkpoint control, and meiotic recombination, in eukaryotes. During do…	865	3	352				A9_gp116				Bac-SPO1_113															Lis-A511_gp045
chromosome segregation protein; Provisional... exonuclease SbcC. All proteins in this family for which functions are known are part of an exonuclease complex with sbcD homologs. This complex is involved in the initiation of recombination to regulate the levels of palindromic sequences in DNA. This family is based on the phylogenomic analysis of JA Eisen (1999, Ph.D. Thesis, Stanford University) […	866	3	638.333				A9_gp117				Bac-SPO1_119															Lis-A511_gp046
None	867	1	196																							Lis-A511_gp047
CHC2 zinc finger. This domain is principally involved in DNA binding in DNA primases... zinc finger... TOPRIM_primases: The topoisomerase-primase (TORPIM) nucleotidyl transferase/hydrolase domain found in the active site regions of bacterial DnaG-type primases and their homologs. Primases synthesize RNA primers for the initiation of DNA replication. DnaG type primases are often closely associated…	868	2	352				A9_gp119																			Lis-A511_gp048
deoxyuridine 5'-triphosphate nucleotidohydrolase (dut). The main function of these proteins is in maintaining the levels of dUTP in the cell to prevent dUTP incorporation into DNA during DNA replication. Pol proteins in viruses are very similar to this protein family. This family is based on the phylogenomic analysis of JA Eisen (1999, Ph.D. Thesis, Stanford University). Changed role from 132 to …	869	1	215																							Lis-A511_gp049
None	870	1	74																							Lis-A511_gp050
None	871	1	107																							Lis-A511_gp051
None	872	1	140																							Lis-A511_gp052
None	873	3	189.333				A9_gp123				Bac-SPO1_123															Lis-A511_gp053
bifunctional gluaredoxin/ribonucleoside-diphosphate reductase subunit beta; Provisional... ribonucleotide-diphosphate reductase subunit beta; Provisional... ribonucleotide-diphosphate reductase subunit beta; Provisional... Ribonucleotide Reductase, R2/beta subunit, ferritin-like diiron-binding domain. Ribonucleotide Reductase, R2/beta subunit (RNRR2) is a member of a broad superfamily of ferritin…	874	2	344.5								Bac-SPO1_70															Lis-A511_gp056
ribonucleotide reductase-associated flavodoxin, putative. This model represents a family of proteins found immediately downstream of ribonucleotide reductase genes in Xyella fastidiosa and some Gram-positive bacteria. It appears to be a highly divergent flavodoxin of the short chain type, more like the flavodoxins of the sulfate-reducing genus Desulfovibrio than like the NifF flavodoxins associat…	875	1	150																							Lis-A511_gp057
None	876	1	98																							Lis-A511_gp058
thioredoxin; Provisional... Thioredoxin domain-containing protein; Provisional... thioredoxin. Several proteins, such as protein disulfide isomerase, have two or more copies of a domain closely related to thioredoxin. This model is designed to recognize authentic thioredoxin, a small protein that should be hit exactly once by This model. Any protein that hits once with a score greater than the se…	877	1	103																							Lis-A511_gp059
None	878	1	135																							Lis-A511_gp060
None	879	1	45																							Lis-A511_gp061
None	880	1	395																							Lis-A511_gp062
ribose-phosphate pyrophosphokinase. Alternate name: phosphoribosylpyrophosphate synthetase In some systems, close homologs lacking enzymatic activity exist and perform regulatory functions. The model is designated subfamily rather than equivalog for this reason [Purines, pyrimidines, nucleosides, and nucleotides, Purine ribonucleotide biosynthesis]... ribose-phosphate pyrophosphokinase... ribose-…	881	2	297				A9_gp144																			Lis-A511_gp063
nicotinamide phosphoribosyl transferase; Provisional... Nicotinic acid phosphoribosyltransferase [Coenzyme metabolism]... putative nicotinate phosphoribosyltransferase; Provisional... nicotinate phosphoribosyltransferase; Provisional... Phosphoribosyltransferase (PRTase) type II; This family contains two enzymes that play an important role in NAD production by either allowing quinolinic acid (QA)…	882	4	544.25				A9_gp145					Bac-vB_BanS-Tsamsa_gp189														Lis-A511_gp064												Vib-KVP40_KVP40.0264
PcfJ-like protein. The PcfJ-like protein family includes the E. faecalis PcfJ protein, which is functionally uncharacterized. It is found in bacteria and viruses, and is typically between 159 and 170 amino acids in length. There is a conserved HCV sequence motif.	883	1	819																							Lis-A511_gp065
None	884	2	255				A9_gp138																			Lis-A511_gp066
Bacterial DNA-binding protein... Bacteriophage SPO1-encoded TF1 binds and bends DNA. This group contains proteins related to bacillus phage SPO1-encoded transcription factor 1 (TF1), a type II DNA-binding protein related to the DNA sequence specific (IHF) and non-specific (HU) domains. Type II DNA-binding proteins bind and bend DNA as dimers. Like IHF, TF1 binds DNA specifically and bends DNA sha…	885	1	104																							Lis-A511_gp067
Polymerase I functions primarily to fill DNA gaps that arise during DNA repair, recombination and replication. Family A polymerase (polymerase I) functions primarily to fill DNA gaps that arise during DNA repair, recombination and replication. DNA-dependent DNA polymerases can be classified in six main groups based upon phylogenetic relationships with E. coli polymerase I (classA), E. coli polyme…	886	5	593.4				A9_gp140, A9_gp141				Bac-SPO1_146															Lis-A511_gp068, Lis-A511_gp069
None	887	1	158																							Lis-A511_gp070
None	888	1	419																							Lis-A511_gp071
protein RecA. This model describes orthologs of the recA protein. RecA promotes hybridization of homolgous regions of DNA. A segment of ssDNA can be hybridized to another ssDNA region, or to a dsDNA region. ATP is hydrolyzed in the process. Part of the SOS respones, it is regulated by LexA via autocatalytic cleavage [DNA metabolism, DNA replication, recombination, and repair]... RecA/RadA recombi…	889	2	403				A9_gp150																			Lis-A511_gp072
None	890	1	125																							Lis-A511_gp073
None	891	1	212																							Lis-A511_gp074
holin, SPP1 family. This model represents one of more than 30 families of phage proteins, all lacking detectable homology with each other, known or believed to act as holins. Holins act in cell lysis by bacteriophage. Members of this family are found in phage PBSX and phage SPP1, among others [Mobile and extrachromosomal element functions, Prophage functions]... Phage lysis protein, holin. This f…	892	1	121																							Lis-A511_gp075
hypothetical protein... Bacterial surface proteins containing Ig-like domains [Cell motility and secretion]... Bacterial Ig-like domain (group 2). This family consists of bacterial domains with an Ig-like fold. Members of this family are found in bacterial and phage surface proteins such as intimins.	893	1	235																							Lis-A511_gp076
None	894	1	128																							Lis-A511_gp077
None	895	1	309																							Lis-A511_gp078
Mre11 nuclease, N-terminal metallophosphatase domain. Mre11 (also known as SbcD in Escherichia coli) is a subunit of the MRX protein complex. This complex includes: Mre11, Rad50, and Xrs2/Nbs1, and plays a vital role in several nuclear processes including DNA double-strand break repair, telomere length maintenance, cell cycle checkpoint control, and meiotic recombination, in eukaryotes. During do…	896	2	428.5				A9_gp158																			Lis-A511_gp079
None	897	1	127																							Lis-A511_gp080
None	898	1	181																							Lis-A511_gp081
None	899	1	65																							Lis-A511_gp082
None	900	2	236.5				A9_gp161																			Lis-A511_gp083
None	901	2	158				A9_gp162																			Lis-A511_gp084
None	902	1	294																							Lis-A511_gp085
None	903	1	145																							Lis-A511_gp086
None	904	1	148																							Lis-A511_gp087
None	905	1	234																							Lis-A511_gp088
ATPase-like protein... gas vesicle protein GvpN. Members of this family are the GvpN protein associated with the production of gas vesicles produced in some prokaryotes to give cells buoyancy. This family belongs to a larger family of ATPases (pfam07728) [Cellular processes, Other]... ATP-dependent Lon protease, bacterial type [Posttranslational modification, protein turnover, chaperones]... MoxR…	906	1	338																							Lis-A511_gp089
None	907	1	281																							Lis-A511_gp090
None	908	1	151																							Lis-A511_gp091
None	909	1	192																							Lis-A511_gp092
None	910	1	190																							Lis-A511_gp093
None	911	1	192																							Lis-A511_gp094
None	912	1	110																							Lis-A511_gp095
None	913	2	241				A9_gp169																			Lis-A511_gp096
None	914	1	155																							Lis-A511_gp097
None	915	1	356																							Lis-A511_gp098
None	916	1	189																							Lis-A511_gp099
None	917	1	177																							Lis-A511_gp100
None	918	1	252																							Lis-A511_gp101
None	919	1	96																							Lis-A511_gp102
None	920	1	119																							Lis-A511_gp103
None	921	1	49																							Lis-A511_gp104
None	922	1	87																							Lis-A511_gp105
None	923	1	91																							Lis-A511_gp106
None	924	1	150																							Lis-A511_gp107
None	925	1	31																							Lis-A511_gp108
None	926	1	217																							Lis-A511_gp109
None	927	1	75																							Lis-A511_gp110
None	928	1	65																							Lis-A511_gp111
None	929	1	68																							Lis-A511_gp112
None	930	1	91																							Lis-A511_gp113
None	931	1	100																							Lis-A511_gp114
None	932	1	80																							Lis-A511_gp115
None	933	1	47																							Lis-A511_gp116
None	934	1	113																							Lis-A511_gp117
None	935	1	73																							Lis-A511_gp118
None	936	1	147																							Lis-A511_gp119
None	937	1	180																							Lis-A511_gp120
None	938	1	92																							Lis-A511_gp121
None	939	1	141																						JWDelta_0002
None	940	1	55																						JWDelta_0003
None	941	1	50																						JWDelta_0004
None	942	1	86																						JWDelta_0005
None	943	1	115																						JWDelta_0006
None	944	1	89																						JWDelta_0007
None	945	1	109																						JWDelta_0008
None	946	1	70																						JWDelta_0009
None	947	1	105																						JWDelta_0010
None	948	1	37																						JWDelta_0011
None	949	1	75																						JWDelta_0013
None	950	1	186																						JWDelta_0016
None	951	1	467																						JWDelta_0018
None	952	1	162																						JWDelta_0019
Bacterial surface proteins containing Ig-like domains [Cell motility and secretion]... Bacterial Ig-like domain (group 2). This family consists of bacterial domains with an Ig-like fold. Members of this family are found in bacterial and phage surface proteins such as intimins.	953	1	330																						JWDelta_0020
None	954	1	56																						JWDelta_0021
None	955	1	257																						JWDelta_0022
None	956	1	143																						JWDelta_0024
None	957	1	310																						JWDelta_0025
None	958	2	170																						JWDelta_0026																					vB_EamP-S6_gp057
None	959	1	115																						JWDelta_0027
None	960	1	101																						JWDelta_0028
None	961	1	87																						JWDelta_0029
None	962	1	47																						JWDelta_0030
None	963	1	67																						JWDelta_0031
None	964	1	63																						JWDelta_0033
None	965	1	122																						JWDelta_0034
None	966	1	79																						JWDelta_0037
None	967	1	52																						JWDelta_0038
None	968	1	60																						JWDelta_0039
HNH endonuclease. This is a zinc-binding loop of Fold group 7 as found in endo-deoxy-ribonucleases and HNH nucleases... Zinc-binding loop region of homing endonuclease. This domain is the short zinc-binding loops region of a number of much longer chain homing endonucleases. Such loops are probably stabilized by the zinc and may be viewed as small but separate domains. The common structural featur…	969	3	136.333																						JWDelta_0040												T7_17, T7_33
thioredoxin-like protein... thioredoxin; Provisional... thiol-disulfide oxidoreductase; Provisional... thioredoxin; Provisional... thioredoxin 2; Provisional... Thioredoxin domain-containing protein; Provisional... thioredoxin. Several proteins, such as protein disulfide isomerase, have two or more copies of a domain closely related to thioredoxin. This model is designed to recognize authentic th…	970	1	107																						JWDelta_0041
None	971	1	192																						JWDelta_0042
None	972	1	62																						JWDelta_0043
None	973	1	71																						JWDelta_0044
None	974	1	156																						JWDelta_0045
None	975	1	140																						JWDelta_0054
NUMOD4 motif. NUMOD4 is a putative DNA-binding motif found in homing endonucleases and related proteins... HNH endonuclease. This is a zinc-binding loop of Fold group 7 as found in endo-deoxy-ribonucleases and HNH nucleases.	976	1	175																						JWDelta_0060
putative NHN endonuclease... HNH endonuclease. This is a zinc-binding loop of Fold group 7 as found in endo-deoxy-ribonucleases and HNH nucleases.	977	1	163																						JWDelta_0062
None	978	1	141																						JWDelta_0063
None	979	1	60																						JWDelta_0064
None	980	1	88																						JWDelta_0077
None	981	1	817																						JWDelta_0079
hypothetical protein... Phage protein (N4 Gp49/phage Sf6 gene 66) family. This family of phage proteins is functionally uncharacterized. The family includes bacteriophage Sf6 gene 66 as well as phage N4 GP49 protein. Proteins in this family are typically between 87 and 154 amino acids in length. There is a conserved NGF sequence motif.	982	1	155																						JWDelta_0083
None	983	1	103																						JWDelta_0084
None	984	1	107																						JWDelta_0085
None	985	1	105																						JWDelta_0086
None	986	1	137																						JWDelta_0087
None	987	1	105																						JWDelta_0088
None	988	1	334																																							phiEaH2_gp001
None	989	1	591																																							phiEaH2_gp002
None	990	1	543																																							phiEaH2_gp003
None	991	1	102																																							phiEaH2_gp004
None	992	1	173																																							phiEaH2_gp007
None	993	1	191																																							phiEaH2_gp009
None	994	1	192																																							phiEaH2_gp010
None	995	1	218																																							phiEaH2_gp011
Acetyltransferase (GNAT) family. This family contains proteins with N-acetyltransferase functions such as Elp3-related proteins... Acetyltransferase (GNAT) domain. This domain catalyses N-acetyltransferase reactions.	996	1	122																																							phiEaH2_gp012
None	997	1	68																																							phiEaH2_gp013
None	998	1	130																																							phiEaH2_gp014
None	999	1	177																																							phiEaH2_gp015
None	1000	1	198																																							phiEaH2_gp016
None	1001	1	65																																							phiEaH2_gp017
None	1002	2	356																																							phiEaH2_gp018, phiEaH2_gp019
GNAT-family acetyltransferase TIGR03103. Members of this protein family belong to the GNAT family of acetyltransferases. Each is part of a conserved three-gene cassette sparsely distributed across at least twenty different species known so far, including alpha, beta, and gamma Proteobacteria, Mycobacterium, and Prosthecochloris, which is a member of the Chlorobi. The other two members of the cass…	1003	1	154																																							phiEaH2_gp020
None	1004	1	123																																							phiEaH2_gp021
None	1005	1	199																																							phiEaH2_gp022
None	1006	1	232																																							phiEaH2_gp023
None	1007	1	250																																							phiEaH2_gp024
thymidylate kinase. Function: phosphorylation of DTMP to form DTDP in both de novo and salvage pathways of DTTP synthesis. Catalytic activity: ATP + thymidine 5'-phosphate = ADP + thymidine 5'-diphosphate [Purines, pyrimidines, nucleosides, and nucleotides, Nucleotide and nucleoside interconversions]... thymidylate kinase; Provisional... Thymidylate kinase [Nucleotide transport and metabolism]...…	1008	1	207																																							phiEaH2_gp025
Helix-turn-helix XRE-family like proteins... Helix-turn-helix domain. Members of this family contains a DNA-binding helix-turn-helix domain... addiction module antidote protein, HigA family. Members of this family form a distinct clade within the larger family HTH_3 of helix-turn-helix proteins, described by pfam01381. Members of this clade are strictly bacterial and nearly always shorter than 11…	1009	1	123																																							phiEaH2_gp026
None	1010	1	126																																							phiEaH2_gp027
DNA adenine methylase; Provisional... Site-specific DNA methylase [DNA replication, recombination, and repair]... DNA adenine methylase (dam). All proteins in this family for which functions are known are DNA-adenine methyltransferases. This family is based on the phylogenomic analysis of JA Eisen (1999, Ph.D. Thesis, Stanford University). The DNA adenine methylase (dam) of E. coli and related sp…	1011	1	272																																							phiEaH2_gp028
None	1012	1	268																																							phiEaH2_gp029
None	1013	1	256																																							phiEaH2_gp030
None	1014	1	94																																							phiEaH2_gp031
None	1015	1	161																																							phiEaH2_gp032
None	1016	1	111																																							phiEaH2_gp033
None	1017	2	204		201phi2-1_183																																					phiEaH2_gp034
None	1018	1	104																																							phiEaH2_gp035
None	1019	1	149																																							phiEaH2_gp036
None	1020	1	157																																							phiEaH2_gp037
None	1021	1	233																																							phiEaH2_gp038
None	1022	1	131																																							phiEaH2_gp039
None	1023	1	153																																							phiEaH2_gp040
None	1024	1	84																																							phiEaH2_gp041
None	1025	1	353																																							phiEaH2_gp042
Protein of unknown function, DUF488. This family includes several proteins of uncharacterized function.	1026	1	82																																							phiEaH2_gp043
None	1027	1	144																																							phiEaH2_gp044
None	1028	1	135																																							phiEaH2_gp045
None	1029	1	172																																							phiEaH2_gp046
None	1030	1	96																																							phiEaH2_gp047
None	1031	1	136																																							phiEaH2_gp048
None	1032	1	169																																							phiEaH2_gp049
None	1033	1	77																																							phiEaH2_gp050
None	1034	1	82																																							phiEaH2_gp051
None	1035	1	114																																							phiEaH2_gp052
None	1036	1	416																																							phiEaH2_gp053
None	1037	1	306																																							phiEaH2_gp054
None	1038	1	118																																							phiEaH2_gp055
None	1039	1	142																																							phiEaH2_gp056
None	1040	1	77																																							phiEaH2_gp057
None	1041	1	605																																							phiEaH2_gp058
None	1042	2	291																																							phiEaH2_gp059, phiEaH2_gp062
None	1043	1	277																																							phiEaH2_gp060
None	1044	1	284																																							phiEaH2_gp061
None	1045	1	278																																							phiEaH2_gp063
None	1046	1	295																																							phiEaH2_gp064
None	1047	1	281																																							phiEaH2_gp065
None	1048	3	481.667																																							phiEaH2_gp066, phiEaH2_gp069, phiEaH2_gp072
None	1049	3	333.667																																							phiEaH2_gp067, phiEaH2_gp070, phiEaH2_gp073
None	1050	3	300.333																																							phiEaH2_gp068, phiEaH2_gp071, phiEaH2_gp074
Lysozyme family protein [General function prediction only]... Glycosyl hydrolase 108. This family acts as a lysozyme (N-acetylmuramidase), EC:3.2.1.17. It contains a conserved EGGY motif near the N-terminus, the glutamic acid within this motif is essential for catalytic activity. In bacteria, it may activate the secretion of large proteins via the breaking and rearrangement of the peptidoglycan l…	1051	2	189																																							phiEaH2_gp075				vB_EamP-S6_gp091
None	1052	1	38																																							phiEaH2_gp076
Protein of unknown function (DUF1353). This family consists of several hypothetical bacterial proteins of around 100 residues in length. The function of this family is unknown.	1053	1	213																																							phiEaH2_gp077
None	1054	1	171																																							phiEaH2_gp078
None	1055	2	171																																							phiEaH2_gp079, phiEaH2_gp080
None	1056	1	222																																							phiEaH2_gp081
None	1057	1	196																																							phiEaH2_gp082
Radical SAM superfamily. Enzymes of this family generate radicals by combining a 4Fe-4S cluster and S-adenosylmethionine (SAM) in close proximity. They are characterized by a conserved CxxxCxxC motif, which coordinates the conserved iron-sulfur cluster. Mechanistically, they share the transfer of a single electron from the iron-sulfur cluster to SAM, which leads to its reductive cleavage to methi…	1058	1	447																																							phiEaH2_gp083
Radical SAM superfamily. Enzymes of this family generate radicals by combining a 4Fe-4S cluster and S-adenosylmethionine (SAM) in close proximity. They are characterized by a conserved CxxxCxxC motif, which coordinates the conserved iron-sulfur cluster. Mechanistically, they share the transfer of a single electron from the iron-sulfur cluster to SAM, which leads to its reductive cleavage to methi…	1059	1	301																																							phiEaH2_gp084
None	1060	1	295																																							phiEaH2_gp085
None	1061	1	68																																							phiEaH2_gp086
None	1062	1	81																																							phiEaH2_gp087
None	1063	1	44																																							phiEaH2_gp088
chromosome segregation protein SMC, common bacterial type. SMC (structural maintenance of chromosomes) proteins bind DNA and act in organizing and segregating chromosomes for partition. SMC proteins are found in bacteria, archaea, and eukaryotes. This family represents the SMC protein of most bacteria. The smc gene is often associated with scpB (TIGR00281) and scpA genes, where scp stands for seg…	1064	1	399																																							phiEaH2_gp089
None	1065	1	1676																																							phiEaH2_gp090
None	1066	1	1389																																							phiEaH2_gp091
None	1067	1	1236																																							phiEaH2_gp092
None	1068	1	420																																							phiEaH2_gp093
hypothetical protein; Provisional... hypothetical protein; Provisional... Protein of unknown function (DUF1471). This family consists of several hypothetical Enterobacterial proteins of around 90 residues in length. Some members of this family are annotated as ydgH precursors and contain two copies of this region, one at the N-terminus and the other at the C-terminus. The function of this family …	1069	1	69																																							phiEaH2_gp094
Bacteriophage Mu Gp45 protein. This family consists of Bacteriophage Mu Gp45 related proteins from both phages and bacteria. The function of this family is unknown although it has been suggested that family members may be involved in baseplate assembly.	1070	1	308																																							phiEaH2_gp095
None	1071	1	105																																							phiEaH2_gp096
None	1072	1	223																																							phiEaH2_gp097
None	1073	1	193																																							phiEaH2_gp098
None	1074	1	186																																							phiEaH2_gp099
None	1075	1	176																																							phiEaH2_gp100
None	1076	1	190																																							phiEaH2_gp101
None	1077	1	434																																							phiEaH2_gp102
None	1078	1	79																																							phiEaH2_gp103
None	1079	1	144																																							phiEaH2_gp104
None	1080	1	161																																							phiEaH2_gp105
None	1081	1	137																																							phiEaH2_gp106
None	1082	1	131																																							phiEaH2_gp107
None	1083	1	169																																							phiEaH2_gp108
None	1084	1	202																																							phiEaH2_gp109
None	1085	1	66																																							phiEaH2_gp111
None	1086	1	41																																							phiEaH2_gp112
None	1087	1	70																																							phiEaH2_gp113
N-Acyltransferase superfamily: Various enzymes that characteristically catalyze the transfer of an acyl group to a substrate. NAT (N-Acyltransferase) is a large superfamily of enzymes that mostly catalyze the transfer of an acyl group to a substrate and are implicated in a variety of functions, ranging from bacterial antibiotic resistance to circadian rhythms in mammals. Members include GCN5-rela…	1088	1	163																																							phiEaH2_gp114
translation elongation factor TU. This model models orthologs of translation elongation factor EF-Tu in bacteria, mitochondria, and chloroplasts, one of several GTP-binding translation factors found by the more general pfam model GTP_EFTU. The eukaryotic conterpart, eukaryotic translation elongation factor 1 (eEF-1 alpha), is excluded from this model. EF-Tu is one of the most abundant proteins in…	1089	1	109																																							phiEaH2_gp115
None	1090	1	172																																							phiEaH2_gp116
None	1091	1	63																																							phiEaH2_gp117
None	1092	1	146																																							phiEaH2_gp118
Macro domain, Poa1p_like family. The macro domain is a high-affinity ADP-ribose binding module found in a variety of proteins as a stand-alone domain or in combination with other domains like in histone macroH2A and some PARPs (poly ADP-ribose polymerases). Some macro domains recognize poly ADP-ribose as a ligand. Previously identified as displaying an Appr-1'-p (ADP-ribose-1'-monophosphate) proc…	1093	1	166																																							phiEaH2_gp119
Lytic Transglycosylase (LT) and Goose Egg White Lysozyme (GEWL) domain. Members include the soluble and insoluble membrane-bound LTs in bacteria, the LTs in bacteriophage lambda, as well as, the eukaryotic 'goose-type' lysozymes (GEWL). LTs catalyze the cleavage of the beta-1,4-glycosidic bond between N-acetylmuramic acid (MurNAc) and N-acetyl-D-glucosamine (GlcNAc), as do 'goose-type' lysozymes.…	1094	1	238																																							phiEaH2_gp120
None	1095	1	192																																							phiEaH2_gp121
None	1096	1	408																																							phiEaH2_gp122
None	1097	1	207																																							phiEaH2_gp123
None	1098	1	165																																							phiEaH2_gp125
None	1099	1	156																																							phiEaH2_gp126
None	1100	1	245																																							phiEaH2_gp127
ribonuclease H; Reviewed... Ribonuclease HI [DNA replication, recombination, and repair]... ribonuclease H; Reviewed... RNase H. RNase H digests the RNA strand of an RNA/DNA hybrid. Important enzyme in retroviral replication cycle, and often found as a domain associated with reverse transcriptases. Structure is a mixed alpha+beta fold with three a/b/a layers... non-LTR RNase HI domain of reverse …	1101	1	503																																							phiEaH2_gp128
None	1102	1	210																																							phiEaH2_gp129
None	1103	1	244																																							phiEaH2_gp130
None	1104	1	125																																							phiEaH2_gp131
None	1105	1	268																																							phiEaH2_gp132
None	1106	1	108																																							phiEaH2_gp133
None	1107	1	178																																							phiEaH2_gp134
None	1108	1	172																																							phiEaH2_gp135
None	1109	1	164																																							phiEaH2_gp136
None	1110	1	251																																							phiEaH2_gp137
None	1111	1	99																																							phiEaH2_gp138
None	1112	1	105																																							phiEaH2_gp140
None	1113	1	243																																							phiEaH2_gp141
None	1114	1	297																																							phiEaH2_gp142
None	1115	1	274																																							phiEaH2_gp143
None	1116	1	437																																							phiEaH2_gp144
None	1117	1	292																																							phiEaH2_gp145
None	1118	1	219																																							phiEaH2_gp146
None	1119	1	125																																							phiEaH2_gp147
None	1120	1	142																																							phiEaH2_gp148
None	1121	1	303																																							phiEaH2_gp149
None	1122	1	265																																							phiEaH2_gp151
None	1123	1	157																																							phiEaH2_gp152
None	1124	1	51																																							phiEaH2_gp153
Nucleoside Triphosphate Pyrophosphohydrolase (EC 3.6.1.8) MazG-like domain found in a group of uncharacterized proteins from bacteria and archaea. This family corresponds to a group of uncharacterized hypothetical proteins from bacteria and archaea, showing a high sequence similarity to the dimeric 2-deoxyuridine 5'-triphosphate nucleotidohydrolase (dUTP pyrophosphatase or dUTPase) and NTP-PPase …	1125	1	301																																							phiEaH2_gp154
None	1126	1	275																																							phiEaH2_gp155
None	1127	1	145																																							phiEaH2_gp156
None	1128	1	180																																							phiEaH2_gp157
Transglycosylase SLT domain. This family is distantly related to pfam00062. Members are found in phages, type II, type III and type IV secretion systems... Lytic Transglycosylase (LT) and Goose Egg White Lysozyme (GEWL) domain. Members include the soluble and insoluble membrane-bound LTs in bacteria, the LTs in bacteriophage lambda, as well as, the eukaryotic 'goose-type' lysozymes (GEWL). LTs ca…	1129	1	2382																																							phiEaH2_gp159
None	1130	1	97																																							phiEaH2_gp162
None	1131	1	491																																							phiEaH2_gp163
None	1132	1	242																																							phiEaH2_gp164
None	1133	1	267																																							phiEaH2_gp165
None	1134	1	209																																							phiEaH2_gp166
None	1135	1	99																																							phiEaH2_gp167
None	1136	1	182																																							phiEaH2_gp168
None	1137	1	131																																							phiEaH2_gp169
None	1138	1	223																																							phiEaH2_gp170
None	1139	1	161																																							phiEaH2_gp171
None	1140	1	169																																							phiEaH2_gp172
None	1141	1	292																																							phiEaH2_gp173
None	1142	1	302																																							phiEaH2_gp175
None	1143	1	377																																							phiEaH2_gp180
None	1144	1	136																																							phiEaH2_gp181
None	1145	1	182																																							phiEaH2_gp182
None	1146	1	39																																							phiEaH2_gp183
None	1147	1	42																																							phiEaH2_gp184
None	1148	1	169																																							phiEaH2_gp185
None	1149	1	85																																							phiEaH2_gp186
None	1150	1	55																																							phiEaH2_gp187
TRAP-type uncharacterized transport system, periplasmic component [General function prediction only]... TRAP transporter solute receptor, TAXI family. This family is one of at least three major families of extracytoplasmic solute receptor (ESR) for TRAP (Tripartite ATP-independent Periplasmic Transporter) transporters. The others are the DctP (TIGR00787) and SmoM (pfam03480) families. These trans…	1151	1	276																																							phiEaH2_gp188
None	1152	1	325																																							phiEaH2_gp189
None	1153	1	65																																							phiEaH2_gp190
None	1154	1	129																																							phiEaH2_gp191
None	1155	1	270																																							phiEaH2_gp192
None	1156	1	122																																							phiEaH2_gp193
None	1157	1	89																																							phiEaH2_gp194
None	1158	1	169																																							phiEaH2_gp195
None	1159	1	194																																							phiEaH2_gp196
None	1160	1	143																																							phiEaH2_gp197
None	1161	1	197																																							phiEaH2_gp198
None	1162	1	136																																							phiEaH2_gp199
None	1163	1	63																																							phiEaH2_gp201
None	1164	1	153																																							phiEaH2_gp202
None	1165	1	353																																							phiEaH2_gp203
None	1166	1	618																																							phiEaH2_gp204
None	1167	1	176																																							phiEaH2_gp206
None	1168	1	128																																							phiEaH2_gp207
None	1169	1	230																																							phiEaH2_gp208
None	1170	1	278																																							phiEaH2_gp210
None	1171	1	224																																							phiEaH2_gp211
None	1172	1	548																																							phiEaH2_gp212
None	1173	1	587																																							phiEaH2_gp213
None	1174	1	454																																							phiEaH2_gp214
None	1175	1	107																																							phiEaH2_gp215
RNA polymerase beta subunit; Provisional.	1176	1	746																																							phiEaH2_gp216
None	1177	1	47																																							phiEaH2_gp217
bifunctional DNA-directed RNA polymerase subunit beta/beta'; Reviewed.	1178	1	630																																							phiEaH2_gp218
None	1179	1	568																																							phiEaH2_gp219
None	1180	1	37																																							phiEaH2_gp220
None	1181	1	195																																							phiEaH2_gp221
None	1182	1	686																																							phiEaH2_gp222
None	1183	1	102																																							phiEaH2_gp223
None	1184	1	287																																							phiEaH2_gp224
None	1185	1	167																																							phiEaH2_gp226
None	1186	1	451																																							phiEaH2_gp228
None	1187	1	137																																							phiEaH2_gp229
None	1188	1	147																																							phiEaH2_gp230
None	1189	1	566																																							phiEaH2_gp231
None	1190	1	432																																							phiEaH2_gp233
None	1191	1	417																																							phiEaH2_gp234
None	1192	1	312																																							phiEaH2_gp235
None	1193	1	186																																							phiEaH2_gp236
phiKZ-like phage internal head proteins. Phage internal head proteins (IP) are proteins that are encoded by a bacteriophage and assembled into the mature virion inside the capsid head. The most analogous characterized IP proteins are those of bacteriophage T4, which are known to be proteolytically processed during phage maturation, and then subsequently injected into the host cell during infectio…	1194	2	421.5																																							phiEaH2_gp237, phiEaH2_gp238
None	1195	1	218																																							phiEaH2_gp239
None	1196	1	186																																							phiEaH2_gp240
None	1197	1	116																																							phiEaH2_gp241
dihydrofolate reductase; Provisional... Dihydrofolate reductase [Coenzyme metabolism]... segregation and condensation protein A/unknown domain fusion protein; Provisional... Dihydrofolate reductase (DHFR). Reduces 7,8-dihydrofolate to 5,6,7,8-tetrahydrofolate with NADPH as a cofactor. This is an essential step in the biosynthesis of deoxythymidine phosphate since 5,6,7,8-tetrahydrofolate is requi…	1198	1	200																																							phiEaH2_gp242
None	1199	1	112																																							phiEaH2_gp243
None	1200	1	354																																							phiEaH2_gp244
None	1201	1	503																																							phiEaH2_gp245
None	1202	1	450																																							phiEaH2_gp246
None	1203	1	182																																							phiEaH2_gp247
None	1204	1	436																																							phiEaH2_gp248
None	1205	1	266																																							phiEaH2_gp249
None	1206	2	81																																							phiEaH2_gp250, phiEaH2_gp252
None	1207	1	199																																							phiEaH2_gp251
None	1208	1	47																																							phiEaH2_gp253
None	1209	1	61																																							phiEaH2_gp254
None	1210	1	56																																							phiEaH2_gp255
None	1211	1	187																																							phiEaH2_gp256
None	1212	1	292																																							phiEaH2_gp257
None	1213	1	174																																							phiEaH2_gp259
None	1214	1	37																																							phiEaH2_gp260
None	1215	1	691																																							phiEaH2_gp261
None	1216	1	280																																							phiEaH2_gp262
None	1217	2	161																			HK022p01	HK97p01
Phage terminase-like protein, large subunit [General function prediction only]... Phage Terminase. The majority of the members of this family are bacteriophage proteins, several of which are thought to be terminase large subunit proteins. There are also a number of bacterial proteins of unknown function... Phage terminase-like protein, large subunit [General function prediction only]... Terminase…	1218	3	511	16-3_2																		HK022p02	HK97p02
Phage-related protein [Function unknown]... phage portal protein, HK97 family. This model represents one of several distantly related families of phage portal protein. This protein forms a hole, or portal, that enables DNA passage during packaging and ejection. It also forms the junction between the phage head (capsid) and the tail proteins. It functions as a dodecamer of a single polypeptide of …	1219	2	424																			HK022p03	HK97p03
Phage head maturation protease [General function prediction only]... phage prohead protease, HK97 family. This model describes the prohead protease of HK97 and related phage. It is generally encoded next to the gene for the capsid protein that it processes, and in some cases may be fused to it. This family does not show similarity to the prohead protease of phage T4 (see pfam03420) [Mobile and ex…	1220	2	225																			HK022p04	HK97p04
phage major capsid protein, HK97 family. This model family represents the major capsid protein component of the heads (capsids) of bacteriophage HK97, phi-105, P27, and related phage. This model represents one of several analogous families lacking detectable sequence similarity. The gene encoding this component is typically located in an operon encoding the small and large terminase subunits, the…	1221	2	385																			HK022p05	HK97p05
Head-Tail Connector Proteins gp6 and gp15, and similar proteins. Members of this family include the proteins gp6 and gp15 from bacteriophage HK97 and SPP1, respectively. They are critical in the assembly of the connector, a specialized structure that serves as an interface for head and tail attachment, as well as a point at which DNA exits the head during infection by the bacteriophage. They form…	1222	2	108																			HK022p06	HK97p06
phage head-tail adaptor, putative, SPP1 family. This family describes a small protein of about 100 amino acids found in bacteriophage and in bacterial prophage regions. Examples include gp9 of phage HK022 and gp16 of phage SPP1. This minor structural protein is suggested to be a head-tail adaptor protein (although the source of this annotation was not traced during construction of this model) [Mo…	1223	2	95																			HK022p07	HK97p07
None	1224	1	65																			HK022p08
phage head-tail adaptor, putative, SPP1 family. This family describes a small protein of about 100 amino acids found in bacteriophage and in bacterial prophage regions. Examples include gp9 of phage HK022 and gp16 of phage SPP1. This minor structural protein is suggested to be a head-tail adaptor protein (although the source of this annotation was not traced during construction of this model) [Mo…	1225	1	110																			HK022p09
phage protein, HK97 gp10 family. This model represents an uncharacterized, highly divergent bacteriophage family. The family includes gp10 from HK022 and HK97. It appears related to TIGR01635, a phage morphogenesis family believed to be involved in tail completion [Mobile and extrachromosomal element functions, Prophage functions].	1226	1	179																			HK022p10
Protein of unknown function (DUF3168). This family of proteins has no known function but is likely to be a component of bacteriophage.	1227	1	121																			HK022p11
None	1228	1	166																			HK022p12
None	1229	1	161																			HK022p13
None	1230	1	109																			HK022p14
Phage-related minor tail protein [Function unknown]... phage tail tape measure protein, lambda family. This model represents a relatively well-conserved region near the C-terminus of the tape measure protein of a lambda and related phage. This protein, which controls phage tail length, is typically about 1000 residues in length. Both low-complexity sequence and insertion/deletion events appear co…	1231	2	947.5																			HK022p15	HK97p14
Phage minor tail protein. This family consists of a series of phage minor tail proteins and related sequences from several bacterial species... Phage-related protein [Function unknown]... Phage minor tail protein. This family consists of a series of phage minor tail proteins and related sequences from several bacterial species... Phage-related protein [Function unknown]... Phage minor tail protei…	1232	3	113																			HK022p16	HK97p15						N15p17
lambda-like phage minor tail protein L. This model detects members of the family of phage lambda minor tail protein L. This model was built as a fragment model to allow detection of fragmentary sequences, as might be found in cryptic prophage regions [Mobile and extrachromosomal element functions, Prophage functions]... Phage-related protein [Function unknown]... Phage minor tail protein L... lam…	1233	3	251.333																			HK022p17	HK97p16						N15p18
Mpr1p, Pad1p N-terminal (MPN) domains with catalytic isopeptidase activity (metal-binding); prokaryotic. This family contains bacterial and archaeal MPN (also known as Mov34, PAD-1, JAMM, JAB, MPN+)-like domains. These catalytically active domains contain the signature JAB1/MPN/Mov34 metalloenzyme (JAMM) motif, EXnHS/THX7SXXD, which is involved in zinc ion coordination and provides the active sit…	1234	3	238.333																			HK022p18	HK97p17						N15p19
YebO-like protein. This short protein is uncharacterized. It seems likely to be of phage origin. The protein is also found in a variety of enteric bacteria.	1235	1	74																			HK022p19
Phage-related protein, tail component [Function unknown]... Bacteriophage lambda tail assembly protein I. This family consists of tail assembly proteins from lambdoid and T1 phages and related prophages, e.g. the tail assembly protein I (TAPI). Members of this family contain a core ubiquitin fold domain. The exact function of TAPI is not clear but it is not incorporated into the mature tail. Gene…	1236	3	198.667																			HK022p20	HK97p19						N15p20
None	1237	1	59																			HK022p21
None	1238	1	73																			HK022p22
None	1239	2	100																			HK022p24							N15p22
None	1240	2	218.5																			HK022p25							N15p23
None	1241	2	77.5																			HK022p26							N15p24
None	1242	1	123																			HK022p30
None	1243	3	103			933Wp04									CUS-3_0061							HK022p32
Ead/Ea22-like protein. This family contains phage proteins and bacterial proteins that are likely to represent integrated phage proteins. This family includes the Lambda phage Ea22 early protein as well as the Bacteriophage P22 Ead protein... Protein of unknown function (DUF551). This family represents the carboxy terminus of a protein of unknown function, found in dsDNA viruses with no RNA stage…	1244	4	216.75			933Wp09, 933Wp78									CUS-3_0059							HK022p33
None	1245	1	121																			HK022p34
None	1246	1	235																			HK022p35
ERF superfamily. The DNA single-strand annealing proteins (SSAPs), such as RecT, Red-beta, ERF and Rad52, function in RecA-dependent and RecA-independent DNA recombination pathways. This family includes proteins related to ERF... ERF superfamily. The DNA single-strand annealing proteins (SSAPs), such as RecT, Red-beta, ERF and Rad52, function in RecA-dependent and RecA-independent DNA recombinati…	1247	4	202												CUS-3_0054							HK022p37	HK97p31									P22_35
Transposase DDE domain. Transposase proteins are necessary for efficient DNA transposition. This domain is a member of the DDE superfamily, which contain three carboxylate residues that are believed to be responsible for coordinating metal ions needed for catalysis. The catalytic activity of this enzyme involves DNA cleavage at a specific site followed by a strand transfer reaction. This family c…	1248	1	307																			HK022p41
None	1249	1	114																			HK022p42
The S24, S26 LexA/signal peptidase superfamily contains LexA-related and type I signal peptidase families. The S24 LexA protein domains include: the lambda repressor CI/C2 family and related bacterial prophage repressor proteins; LexA (EC 3.4.21.88), the repressor of genes in the cellular SOS response to DNA damage; MucA and the related UmuD proteins, which are lesion-bypass DNA polymerases, indu…	1250	1	262																			HK022p43
Bacteriophage CII protein. This family consists of several phage CII regulatory proteins. CII plays a key role in the lysis-lysogeny decision in bacteriophage lambda and related phages... Bacteriophage CII protein. This family consists of several phage CII regulatory proteins. CII plays a key role in the lysis-lysogeny decision in bacteriophage lambda and related phages... Bacteriophage CII prote…	1251	3	98			933Wp27																HK022p44	HK97p42
putative NHN endonuclease... AP2 domain. This 60 amino acid residue domain can bind to DNA and is found in transcription factor proteins... HNH endonuclease. This is a zinc-binding loop of Fold group 7 as found in endo-deoxy-ribonucleases and HNH nucleases.	1252	1	203																			HK022p47
Uncharacterized phage-encoded protein [Function unknown]... Phage regulatory protein Rha (Phage_pRha). Members of this protein family are found in temperate phage and bacterial prophage regions. Members include the product of the rha gene of the lambdoid phage phi-80, a late operon gene. The presence of this gene interferes with infection of bacterial strains that lack integration host factor (IH…	1253	5	242.4			933Wp36		APSE-1_42							CUS-3_0033							HK022p49	HK97p52
Protein of unknown function (DUF1364). This family consists of several bacterial and phage proteins of around 95 residues in length. The function of this family is unknown... Protein of unknown function (DUF1364). This family consists of several bacterial and phage proteins of around 95 residues in length. The function of this family is unknown... Protein of unknown function (DUF1364). This famil…	1254	4	106												CUS-3_0032							HK022p50	HK97p53											ST64Tp40
endodeoxyribonuclease RUS; Reviewed... Holliday junction resolvase [DNA replication, recombination, and repair]... Endodeoxyribonuclease RusA. This family consists of several bacterial and phage Holliday junction resolvase (RusA) like proteins. The RusA protein of Escherichia coli is an endonuclease that can resolve Holliday intermediates and correct the defects in genetic recombination and DNA r…	1255	4	122.75												CUS-3_0031							HK022p51	HK97p54											ST64Tp41
KilA-N domain. The amino-terminal module of the D6R/N1R proteins defines a novel, conserved DNA-binding domain (the KilA-N domain) that is found in a wide range of proteins of large bacterial and eukaryotic DNA viruses. The KilA-N domain family also includes the previously defined APSES domain. The KilA-N and APSES domains may also share a common fold with the nucleic acid-binding modules of the …	1256	2	254.5																			HK022p55	HK97p60
None	1257	2	81																			HK022p56	HK97p61
HNH nucleases... HNH nucleases; HNH endonuclease signature which is found in viral, prokaryotic, and eukaryotic proteins. The alignment includes members of the large group of homing endonucleases, yeast intron 1 protein, MutS, as well as bacterial colicins, pyocins, and anaredoxins... HNH endonuclease.	1258	2	103																			HK022p57	HK97p62
Mu DNA-binding domain. This family consists of MuA-transposase and repressor protein CI. These proteins contain homologous DNA-binding domains at their N-termini which compete for the same DNA site within the Mu bacteriophage genome.	1259	1	174																									Mup01
DNA-binding transcriptional regulator Nlp; Provisional... Winged helix-turn-helix DNA-binding... Predicted transcriptional regulator [Transcription]... DNA-binding transcriptional regulator Nlp; Provisional... Winged helix-turn-helix DNA-binding... Predicted transcriptional regulator [Transcription].	1260	2	82																									Mup02							SuMu_gp02
Mu DNA-binding domain. This family consists of MuA-transposase and repressor protein CI. These proteins contain homologous DNA-binding domains at their N-termini which compete for the same DNA site within the Mu bacteriophage genome... Bacteriophage Mu transposase... Mu DNA binding, I gamma subdomain. Members of this family are responsible for binding the DNA attachment sites at each end of the M…	1261	1	663																									Mup03
Mu B transposition protein, C terminal. The C terminal domain of the B transposition protein from Bacteriophage Mu comprises four alpha-helices arranged in a loosely packed bundle, where helix alpha1 runs parallel to alpha3, and anti-parallel to helices alpha2 and alpha4. The domain allows for non-specific binding of Mu to double-stranded DNA, allowing for integration into the bacterial genome, a…	1262	1	312																									Mup04
None	1263	1	74																									Mup05
None	1264	1	76																									Mup06
None	1265	1	87																									Mup07
None	1266	1	139																									Mup08
None	1267	1	99																									Mup09
None	1268	1	176																									Mup11
None	1269	1	176																									Mup12
DNA polymerase II large subunit; Validated.	1270	1	60																									Mup13
None	1271	1	100																									Mup14
None	1272	1	88																									Mup15
Mu-like prophage protein gp16 [Function unknown]... Protein of unknown function (DUF1018). This family consists of several bacterial and phage proteins of unknown function.	1273	1	183																									Mup16
Mor transcription activator family. Mor (Middle operon regulator) is a sequence specific DNA binding protein. It mediates transcription activation through its interactions with the C-terminal domains of the alpha and sigma subunits of bacterial RNA polymerase. The N terminal region of Mor is the dimerization region, and the C terminal contains a helix-turn-helix motif which binds DNA... Uncharact…	1274	2	134.5																									Mup17, Mup21
None	1275	1	72																									Mup18
None	1276	1	120																									Mup19
None	1277	1	39																									Mup20
Phage-related lysozyme (muraminidase) [General function prediction only]... Endolysins and autolysins are found in viruses and bacteria, respectively. The ds DNA phages of eubacteria use endolysins or muralytic enzymes in conjunction with hollin, a small membrane protein, to degrade the peptidoglycan found in bacterial cell walls. Similarly, bacteria produce autolysins to facilitate the biosynthe…	1278	1	171																									Mup22
None	1279	1	128																									Mup23
None	1280	1	64																									Mup24
Protein of unknown function (DUF2730). This family of proteins with unknown function appears to be restricted to Gammaproteobacteria.	1281	1	99																									Mup25
None	1282	1	96																									Mup26
Protein of unknown function (DUF3486). This family of proteins is functionally uncharacterized. This protein is found in bacteria and viruses. Proteins in this family are about 190 amino acids in length.	1283	1	191																									Mup27
Mu-like prophage FluMu protein gp28 [General function prediction only]... Terminase-like family. This family represents a group of terminase proteins... Mu-like prophage FluMu protein gp28 [General function prediction only]... Terminase-like family. This family represents a group of terminase proteins... large terminase protein; Provisional... terminase ATPase subunit; Provisional... Mu-like prop…	1284	3	512.333						B3ORF31				BcepMu28															Mup28
Mu-like prophage I protein [General function prediction only]... Mu-like prophage I protein. Members of this family of proteins comprise various viral Mu-like prophage I proteins... Mu-like prophage I protein [General function prediction only]... Mu-like prophage I protein. Members of this family of proteins comprise various viral Mu-like prophage I proteins.	1285	2	272																									Mup32, Mup33
None	1286	1	136																									Mup35
Mu-like prophage protein gp36 [Function unknown]... Protein of unknown function (DUF1320). This family consists of both hypothetical bacterial and phage proteins of around 145 residues in length. The function of this family is unknown.	1287	1	141																									Mup36
Mu-like prophage protein gp37 [General function prediction only]... Domain of unknown function (DUF1834). This family of proteins are functionally uncharacterized. One member is the Gp37 protein from the FluMu prophage.	1288	1	182																									Mup37
Protein of unknown function (DUF2635). This is a family of phage proteins with unknown function.	1289	1	67																									Mup38
Mu-like prophage tail sheath protein gpL [General function prediction only]... Phage tail sheath protein. This family includes a variety of phage tail sheath proteins... Mu-like prophage tail sheath protein gpL [General function prediction only]... Phage tail sheath protein. This family includes a variety of phage tail sheath proteins.	1290	2	482																									Mup39							SuMu_gp38
Phage tail tube protein. This bacterial family of proteins contains phage tail tube proteins related to the Mu phage protein. Bacteriophage Mu has an eicosahedral head and contractile tail. The tail is composed of an outer sheath and an inner tube.	1291	1	118																									Mup40
Mu-like prophage FluMu protein gp41 [Function unknown]... Mu-like prophage FluMu protein gp41. Members of this family of prokaryotic proteins include various gp41 proteins and related sequences.	1292	1	144																									Mup41
tape measure domain. Proteins containing this domain are strictly bacterial, including bacteriophage and prophage regions of bacterial genomes. Most members are 800 to 1800 amino acids long, making them among the longest predicted proteins of their respective phage genomes, where they are encoded in tail protein regions. This roughly 80-residue domain described here usually begins between residue…	1293	1	690																									Mup42
DNA circularisation protein N-terminus. This family represents the N-terminus (approximately 100 residues) of a number of phage DNA circularisation proteins... Mu-like prophage DNA circulation protein [General function prediction only].	1294	1	495																									Mup43
Mu-like prophage tail protein gpP [General function prediction only]... Phage late control gene D protein (GPD). This family includes a number of phage late control gene D proteins and related bacterial sequences. This family also includes Bacteriophage Mu P proteins and related sequences.	1295	1	379																									Mup44
Mu-like prophage protein gp45 [Function unknown]... phage baseplate assembly protein V. This model describes a family of phage (and bacteriocin) proteins related to the phage P2 V gene product, which forms the small spike at the tip of the tail. Homologs in general are annotated as baseplate assembly protein V. At least one member is encoded within a region of Pectobacterium carotovorum (Erwinia …	1296	1	197																									Mup45
Mu-like prophage protein gp46 [Function unknown]... Phage protein GP46. This family contains GP46 phage proteins (approximately 120 residues long).	1297	1	145																									Mup46
Uncharacterized homolog of phage Mu protein gp47 [Function unknown]... conserved hypothetical protein, phage tail-like region. This family consists of a large, conserved hypothetical protein in phage tail-like regions of at least six bacterial genomes: Gloeobacter violaceus PCC 7421, Geobacter sulfurreducens PCA, Streptomyces coelicolor A3(2), Streptomyces avermitilis MA-4680, Mesorhizobium loti,…	1298	1	360																									Mup47
Uncharacterized protein conserved in bacteria [Function unknown]... Uncharacterized protein conserved in bacteria (DUF2313). Members of this family of proteins comprise various hypothetical and putative bacteriophage tail proteins.	1299	1	180																									Mup48
long tail fiber, proximal subunit; Provisional... Phage tail fibre repeat. This repeat is found in the tail fibres of phage. For example protein K. The repeats are about 40 residues long.	1300	1	504																									Mup49
Caudovirales tail fibre assembly protein. This family contains bacterial and phage tail fibre assembly proteins. E.coli contains several members of this family although the function of these proteins is uncertain... Caudovirales tail fibre assembly protein. This family contains bacterial and phage tail fibre assembly proteins. E.coli contains several members of this family although the function o…	1301	3	172.667														Ent-186_20											Mup51, Mup50
None	1302	1	328																									Mup52
Mu-like prophage protein Com [General function prediction only]... Mu-like prophage protein Com. Members of this family of proteins comprise the translational regulator of mom.	1303	1	62																									Mup54
None	1304	1	241																									Mup55
Mor transcription activator family. Mor (Middle operon regulator) is a sequence specific DNA binding protein. It mediates transcription activation through its interactions with the C-terminal domains of the alpha and sigma subunits of bacterial RNA polymerase. The N terminal region of Mor is the dimerization region, and the C terminal contains a helix-turn-helix motif which binds DNA... Uncharact…	1305	1	123										BcepMu01
Mu-like prophage protein gp16 [Function unknown]... Protein of unknown function (DUF1018). This family consists of several bacterial and phage proteins of unknown function.	1306	1	146										BcepMu02
Protein of unknown function (DUF2528). This family of proteins has no known function. Some of the sequences are annotated as ea10 however the function of this protein is unknown.	1307	1	134										BcepMu03
integration host factor, alpha subunit. This protein forms a site-specific DNA-binding heterodimer with the integration host factor beta subunit. It is closely related to the DNA-binding protein HU [DNA metabolism, DNA replication, recombination, and repair]... integration host factor, beta subunit. This protein forms a site-specific DNA-binding heterodimer with the homologous integration host fa…	1308	2	94.5								Bac-SPO1_145		BcepMu04
Protein of unknown function (DUF3164). This family of proteins has no known function... Protein of unknown function (DUF3164). This family of proteins has no known function.	1309	2	206						B3ORF6				BcepMu05
Nucleoside Triphosphate Pyrophosphohydrolase (EC 3.6.1.8) MazG-like domain found in Sulfolobus solfataricus (Ss) and its homologs from archaea and bacteria. This family includes a MazG-like protein from Sulfolobus solfataricus (SsMazG) and its homologs from archaea and bacteria. Although its biological roles remain still unclear, SsMazG shows significant sequence similarity to the NTP-PPase MazG …	1310	1	145										BcepMu06
None	1311	1	109										BcepMu07
putative secretion ATPase, PEP-CTERM locus subfamily. Members of this protein are marked as probable ATPases by the nucleotide binding P-loop motif GXXGXGKTT, a motif DEAQ similar to the DEAD/H box of helicases, and extensive homology to ATPases of MSHA-type pilus systems and to GspA proteins associated with type II protein secretion systems [Protein fate, Protein and peptide secretion and traffi…	1312	2	397						B3ORF11				BcepMu08
Integrase core domain. Integrase mediates integration of a DNA copy of the viral genome into the host chromosome. Integrase is composed of three domains. The amino-terminal domain is a zinc binding domain pfam02022. This domain is the central catalytic domain. The carboxyl terminal domain that is a non-specific DNA binding domain pfam00552. The catalytic domain acts as an endonuclease when two nu…	1313	2	596						B3ORF12				BcepMu09
None	1314	2	312.5						B3ORF13				BcepMu10
None	1315	1	70										BcepMu11
IclR helix-turn-helix domain... helix_turn_helix multiple antibiotic resistance protein... helix_turn_helix isocitrate lyase regulation... Transcriptional regulator [Transcription]... Arsenical Resistance Operon Repressor and similar prokaryotic, metal regulated homodimeric repressors. ARSR subfamily of helix-turn-helix bacterial transcription regulatory proteins (winged helix topology). Includes…	1316	2	101						B3ORF14				BcepMu12
None	1317	2	160						B3ORF15				BcepMu13
None	1318	1	78										BcepMu14
None	1319	1	110										BcepMu15
phage-associated protein, BcepMu gp16 family. Members of this protein family occur in Burkholderia phage BcepMu, Pseudomonas phage B3, and Burkholderia phage KS10, and many bacterial putative prophage regions. The member from Burkholderia phage BcepMu is named gp16. Homology suggests DNA-binding activity [Mobile and extrachromosomal element functions, Prophage functions]... phage-associated prote…	1320	2	74.5						B3ORF17				BcepMu16
None	1321	1	138										BcepMu17
None	1322	1	260										BcepMu18
None	1323	1	178										BcepMu19
None	1324	1	74										BcepMu20
Protein of unknown function (DUF4063). This family of proteins is functionally uncharacterized. This family of proteins is found in bacteria and viruses. Proteins in this family are typically between 95 and 123 amino acids in length. There is a conserved RRA sequence motif... Protein of unknown function (DUF4063). This family of proteins is functionally uncharacterized. This family of proteins is…	1325	2	106.5						B3ORF24				BcepMu21
Transglycosylase SLT domain. This family is distantly related to pfam00062. Members are found in phages, type II, type III and type IV secretion systems... Soluble lytic murein transglycosylase and related regulatory proteins (some contain LysM/invasin domains) [Cell envelope biogenesis, outer membrane]... Predicted soluble lytic transglycosylase fused to an ABC-type amino acid-binding protein [C…	1326	2	233.5						B3ORF25				BcepMu22
None	1327	1	199										BcepMu23
None	1328	1	84										BcepMu24
None	1329	2	120.5						B3ORF28				BcepMu25
None	1330	2	106						B3ORF29				BcepMu26
Protein of unknown function (DUF3486). This family of proteins is functionally uncharacterized. This protein is found in bacteria and viruses. Proteins in this family are about 190 amino acids in length... Protein of unknown function (DUF3486). This family of proteins is functionally uncharacterized. This protein is found in bacteria and viruses. Proteins in this family are about 190 amino acids …	1331	2	187						B3ORF30				BcepMu27
None	1332	4	277.25						B3ORF36, B3ORF36Z				BcepMu33, BcepMu32
None	1333	1	307										BcepMu34
None	1334	1	110										BcepMu35
Mu-like prophage protein gp36 [Function unknown]... Protein of unknown function (DUF1320). This family consists of both hypothetical bacterial and phage proteins of around 145 residues in length. The function of this family is unknown.	1335	1	150										BcepMu36
Gp37 protein. This protein of 154 residues consists of a unit of helices and beta sheets that crystallises into a beautiful asymmetrical dodecameric barrel-structure, of two six-membered rings one on top of the other. It is expressed in bacteria but is of viral origin as it is found in phage BcepMu and is probably a pathogenesis factor.	1336	1	154										BcepMu37
None	1337	1	81										BcepMu38
phage contractile tail tube protein, P2 family. The tails of some phage are contractile. This model represents the tail tube, or tail core, protein of the contractile tail of phage P2, and homologous proteins from additional phage [Mobile and extrachromosomal element functions, Prophage functions]... major tail tube protein; Provisional... Phage tail tube protein FII. The major structural compone…	1338	1	174										BcepMu40
Mu-like prophage FluMu protein gp41. Members of this family of prokaryotic proteins include various gp41 proteins and related sequences.	1339	1	109										BcepMu41
None	1340	1	67										BcepMu42
None	1341	1	128										BcepMu43
phage tail tape measure protein, TP901 family, core region. This model represents a reasonably well conserved core region of a family of phage tail proteins. The member from phage TP901-1 was characterized as a tail length tape measure protein in that a shortened form of the protein leads to phage with proportionately shorter tails [Mobile and extrachromosomal element functions, Prophage function…	1342	1	846										BcepMu44
Phage P2 GpU. This family consists of several bacterial and phage proteins of around 130 residues in length which seem to be related to the bacteriophage P2 GpU protein which is thought to be involved in tail assembly.	1343	1	296										BcepMu45
Phage Tail Protein X. This domain is found in a family of phage tail proteins. Visual analysis suggests that it is related to pfam01476 (personal obs: C Yeats). The functional annotation of family members further confirms this hypothesis.	1344	1	69										BcepMu46
tail protein; Provisional... Phage protein D [General function prediction only]... Phage late control gene D protein (GPD). This family includes a number of phage late control gene D proteins and related bacterial sequences. This family also includes Bacteriophage Mu P proteins and related sequences.	1345	1	401										BcepMu47
Phage P2 baseplate assembly protein gpV [General function prediction only]... phage baseplate assembly protein V. This model describes a family of phage (and bacteriocin) proteins related to the phage P2 V gene product, which forms the small spike at the tip of the tail. Homologs in general are annotated as baseplate assembly protein V. At least one member is encoded within a region of Pectobacte…	1346	1	200										BcepMu48
baseplate wedge subunit; Provisional... baseplate wedge subunit... Phage baseplate assembly protein W [General function prediction only]... Gene 25-like lysozyme. This family includes the phage protein Gene 25 from T4 which is a structural component of the outer wedge of the baseplate that has acidic lysozyme activity. The family also includes relatives from bacteria that are also presumably lyso…	1347	1	117										BcepMu49
baseplate assembly protein; Provisional... Uncharacterized homolog of phage Mu protein gp47 [Function unknown]... Phage-related baseplate assembly protein [General function prediction only]... Baseplate J-like protein. The P2 bacteriophage J protein lies at the edge of the baseplate. This family also includes a number of bacterial homologues, which are thought to have been horizontally transferre…	1348	1	383										BcepMu50
phage tail protein, P2 protein I family. This model represents the family of phage P2 protein I and related tail proteins from a number of temperate phage of Gram-negative bacteria. This model is built as a fragment model and identifies some phage tail proteins with strong but local similarity to members of the seed alignment [Mobile and extrachromosomal element functions, Prophage functions]... …	1349	1	193										BcepMu51
None	1350	1	785										BcepMu52
Predicted acyltransferases [Lipid metabolism]... Acyltransferase family. This family includes a range of acyltransferase enzymes. This domain is found in many as yet uncharacterized C. elegans proteins and it is approximately 300 amino acids long.	1351	1	377										BcepMu53
5'-3' exonuclease, N-terminal resolvase-like domain... T4 RNase H, C terminal. Members of this family are found in T4 RNaseH ribonuclease, and adopt a SAM domain-like fold, consisting of a bundle of four/five helices. These residues may have a role in providing a docking site for other proteins or enzymes in the replication fork... flap endonuclease-like protein; Provisional... H3TH domain of bac…	1352	3	310																	Ent-T4_T4p248													RB49p246					Vib-KVP40_KVP40.0001
Transcriptional regulator DsbA. DsbA is a double stranded binding protein found in bacteriophage T4 which is involved in transcriptional regulation. DsbA, along with other viral proteins, interacts with the host RNA polymerase core enzyme enabling initiation of transcription. DsbA acts as an enhancer protein of late genes in vitro. The protein consists of mainly alpha helices... double-stranded D…	1353	1	90																																			Vib-KVP40_KVP40.0002
None	1354	1	98																																			Vib-KVP40_KVP40.0003
T4 gene Gp59 loader of gp41 DNA helicase. Bacteriophage T4 gene-59 helicase assembly protein is required for recombination-dependent DNA replication, which is the predominant mode of DNA replication in the late stage of T4 infection. T4 gene-59 helicase assembly protein accelerates the loading of the T4 gene-41 helicase during DNA synthesis by the T4 replication system in vitro. T4 gene-59 helica…	1355	1	216																																			Vib-KVP40_KVP40.0004
gp32 DNA binding protein like. gp32 is a single stranded (ss) DNA binding protein in bacteriophage T4 that is essential for DNA replication, recombination and repair. The ssDNA binding cleft of gp32 comprises regions from three structural subdomains... single-stranded DNA binding protein; Provisional... gp32 DNA binding protein like. gp32 is a single stranded (ss) DNA binding protein in bacteriop…	1356	3	308.333																	Ent-T4_T4p243													RB49p241					Vib-KVP40_KVP40.0005
dihydrofolate reductase; Provisional... Dihydrofolate reductase [Coenzyme metabolism]... segregation and condensation protein A/unknown domain fusion protein; Provisional... Dihydrofolate reductase (DHFR). Reduces 7,8-dihydrofolate to 5,6,7,8-tetrahydrofolate with NADPH as a cofactor. This is an essential step in the biosynthesis of deoxythymidine phosphate since 5,6,7,8-tetrahydrofolate is requi…	1357	1	181																																			Vib-KVP40_KVP40.0006
Caseinolytic protease (ClpP) is an ATP-dependent protease. Clp protease (caseinolytic protease; ClpP; endopeptidase Clp; Peptidase S14; ATP-dependent protease, ClpAP)-like enzymes are highly conserved serine proteases and belong to the ClpP/Crotonase superfamily. Included in this family are Clp proteases that are involved in a number of cellular processes such as degradation of misfolded proteins…	1358	1	239																																			Vib-KVP40_KVP40.0007
protein RecA. This model describes orthologs of the recA protein. RecA promotes hybridization of homolgous regions of DNA. A segment of ssDNA can be hybridized to another ssDNA region, or to a dsDNA region. ATP is hydrolyzed in the process. Part of the SOS respones, it is regulated by LexA via autocatalytic cleavage [DNA metabolism, DNA replication, recombination, and repair]... RecA/RadA recombi…	1359	3	371																	Ent-T4_T4p041													RB49p024					Vib-KVP40_KVP40.0008
Head assembly gene product. This head assembly protein is also refereed to as gene product 40 (Gp40). A specific gp20-gp40 membrane insertion structure constitutes the T4 prohead assembly initiation complex. This protein in T4 stimulates head formation.	1360	1	100																																			Vib-KVP40_KVP40.0009
phage replicative helicase, DnaB family, HK022 subfamily. Members of this family are phage (or prophage-region) homologs of the bacterial homohexameric replicative helicase DnaB. Some phage may rely on host DnaB, while others encode their own verions. This model describes the largest phage-specific clade among the close homologs of DnaB, but there are, or course, other DnaB homologs from phage th…	1361	4	466.75								Bac-SPO1_111									Ent-T4_T4p039													RB49p022					Vib-KVP40_KVP40.0010
None	1362	1	81																																			Vib-KVP40_KVP40.0011
Ribonucleotide reductase and Pyruvate formate lyase. Ribonucleotide reductase (RNR) and pyruvate formate lyase (PFL) are believed to have diverged from a common ancestor. They have a structurally similar ten-stranded alpha-beta barrel domain that hosts the active site, and are radical enzymes. RNRs are found in all organisms and provide the only mechanism by which nucleotides are converted to deo…	1363	2	615.5																														RB49p056					Vib-KVP40_KVP40.0012
None	1364	1	139																																			Vib-KVP40_KVP40.0013
None	1365	1	189																																			Vib-KVP40_KVP40.0014
pyruvate formate-lyase 1-activating enzyme. An iron-sulfur protein with a radical-SAM domain (pfam04055). A single glycine residue in EC 2.3.1.54, formate C-acetyltransferase (formate-pyruvate lyase), is oxidized to the corresponding radical by transfer of H from its CH2 to AdoMet with concomitant cleavage of the latter. The reaction requires Fe2+. The first stage is reduction of the AdoMet to gi…	1366	3	160.333																	Ent-T4_T4p074													RB49p052					Vib-KVP40_KVP40.0015
Aquifex aeolicus AQ1575 and related proteins, metallophosphatase domain. This family includes bacterial and archeal proteins homologous to AQ1575, an uncharacterized Aquifex aeolicus protein. AQ1575 may play an accessory role in DNA repair, based on the close proximity of its gene to Holliday junction resolvasome genes. The domain present in members of this family belongs to the metallophosphatas…	1367	1	174																																			Vib-KVP40_KVP40.0016
None	1368	1	281																																			Vib-KVP40_KVP40.0017
ATP-dependant DNA helicase UvsW. This family of proteins represents the DNA helicase UvsW from bacteriophage T4. The protein is a member of the monomeric SF2 helicase superfamily and shows structural homology to the eukaryotic SF2 helicase Rad54. UvsW is thought to have a role in recombination and the rescue of stalled replication forks... hypothetical protein; Provisional.	1369	1	274																																			Vib-KVP40_KVP40.0018
Major capsid protein Gp23. This family contains a number of major capsid Gp23 proteins approximately 500 residues long, from T4-like bacteriophages... major capsid protein; Provisional.	1370	1	158																																			Vib-KVP40_KVP40.0019
DNA primase; Provisional... DNA primase; Provisional... DNA primase catalytic core, N-terminal domain... DNA primase; Provisional.	1371	3	345.333																	Ent-T4_T4p033													RB49p016					Vib-KVP40_KVP40.0020
deoxyuridine 5'-triphosphate nucleotidohydrolase (dut). The main function of these proteins is in maintaining the levels of dUTP in the cell to prevent dUTP incorporation into DNA during DNA replication. Pol proteins in viruses are very similar to this protein family. This family is based on the phylogenomic analysis of JA Eisen (1999, Ph.D. Thesis, Stanford University). Changed role from 132 to …	1372	1	165																																			Vib-KVP40_KVP40.0021
None	1373	1	78																																			Vib-KVP40_KVP40.0022
exonuclease; Provisional... DEDDh 3'-5' exonuclease domain family. DEDDh exonucleases, part of the DnaQ-like (or DEDD) exonuclease superfamily, catalyze the excision of nucleoside monophosphates at the DNA or RNA termini in the 3'-5' direction. These proteins contain four invariant acidic residues in three conserved sequence motifs termed ExoI, ExoII and ExoIII. DEDDh exonucleases are classified …	1374	3	226.333																	Ent-T4_T4p014													RB49p008					Vib-KVP40_KVP40.0023
None	1375	1	53																																			Vib-KVP40_KVP40.0024
None	1376	1	61																																			Vib-KVP40_KVP40.0025
None	1377	1	132																																			Vib-KVP40_KVP40.0026
None	1378	1	81																																			Vib-KVP40_KVP40.0027
None	1379	1	147																																			Vib-KVP40_KVP40.0028
None	1380	1	76																																			Vib-KVP40_KVP40.0029
None	1381	1	66																																			Vib-KVP40_KVP40.0030
None	1382	1	64																																			Vib-KVP40_KVP40.0032
None	1383	1	68																																			Vib-KVP40_KVP40.0033
None	1384	1	104																																			Vib-KVP40_KVP40.0034
None	1385	1	106																																			Vib-KVP40_KVP40.0035
None	1386	1	98																																			Vib-KVP40_KVP40.0036
None	1387	1	253																																			Vib-KVP40_KVP40.0037
None	1388	1	109																																			Vib-KVP40_KVP40.0038
None	1389	1	133																																			Vib-KVP40_KVP40.0039
None	1390	1	235																																			Vib-KVP40_KVP40.0040
None	1391	1	90																																			Vib-KVP40_KVP40.0041
None	1392	1	122																																			Vib-KVP40_KVP40.0042
NAD-dependent deacetylase; Provisional... Sir2 (Silent Information Regulator) protein; Provisional... NAD-dependent protein deacetylases, SIR2 family [Transcription]... NAD-dependent deacetylase; Provisional... NAD-dependent deacetylase; Provisional... SIR2 superfamily of proteins includes silent information regulator 2 (Sir2) enzymes which catalyze NAD+-dependent protein/histone deacetylation, w…	1393	1	246																																			Vib-KVP40_KVP40.0043
None	1394	1	60																																			Vib-KVP40_KVP40.0044
DNA topoisomerase IV, B subunit, proteobacterial. Operationally, topoisomerase IV is a type II topoisomerase required for the decatenation of chromosome segregation. Not every bacterium has both a topo II and a topo IV. The topo IV families of the Gram-positive bacteria and the Gram-negative bacteria appear not to represent a single clade among the type II topoisomerases, and are represented by s…	1395	4	470.25																	Ent-T4_T4p003, Ent-T4_T4p006													RB49p006					Vib-KVP40_KVP40.0045
None	1396	1	80																																			Vib-KVP40_KVP40.0046
None	1397	1	73																																			Vib-KVP40_KVP40.0047
None	1398	1	88																																			Vib-KVP40_KVP40.0048
None	1399	1	130																																			Vib-KVP40_KVP40.0049
None	1400	1	72																																			Vib-KVP40_KVP40.0050
Deinococcus radiodurans DR1119 and related proteins, metallophosphatase domain. DR1119 is an uncharacterized Deinococcus radiodurans protein with a metallophosphatase domain. The domain present in members of this family belongs to the metallophosphatase (MPP) superfamily. MPPs are functionally diverse, but all share a conserved domain with an active site consisting of two metal ions (usually mang…	1401	1	242																																			Vib-KVP40_KVP40.0051
None	1402	1	62																																			Vib-KVP40_KVP40.0052
None	1403	1	81																																			Vib-KVP40_KVP40.0053
None	1404	1	170																																			Vib-KVP40_KVP40.0054
hypothetical protein; Provisional... Predicted hydrolase (HAD superfamily) [General function prediction only]... Haloacid dehalogenase-like hydrolase.	1405	1	198																																			Vib-KVP40_KVP40.0055
None	1406	1	103																																			Vib-KVP40_KVP40.0056
DNA ligase; Provisional... Adenylation domain of kDNA ligases and similar proteins. The mitochondrial DNA of parasitic protozoans is highly unusual. It is termed the kinetoplast DNA (kDNA) and consists of circular DNA molecules (maxicircles) and several thousand smaller circular molecules (minicircles). This group is composed of kDNA ligase, Chlorella virus DNA ligase, and similar proteins. kDNA …	1407	3	477.333																	Ent-T4_T4p202													RB49p213					Vib-KVP40_KVP40.0057
None	1408	1	293																																			Vib-KVP40_KVP40.0058
ADP-ribosyltransferase; Provisional.	1409	1	554																																			Vib-KVP40_KVP40.0059
None	1410	1	208																																			Vib-KVP40_KVP40.0060
SprT homologues. Predicted to have roles in transcription elongation. Contains a conserved HExxH motif, indicating a metalloprotease function... SprT-like family. This family represents a domain found in eukaryotes and prokaryotes. The domain contains a characteristic motif of the zinc metallopeptidases. This family includes the bacterial SprT protein.	1411	1	270																																			Vib-KVP40_KVP40.0061
transcriptional regulator Spx; Reviewed... Arsenate reductase and related proteins, glutaredoxin family [Inorganic ion transport and metabolism]... Arsenate Reductase (ArsC) family; composed of TRX-fold arsenic reductases and similar proteins including the transcriptional regulator, Spx. ArsC catalyzes the reduction of arsenate [As(V)] to arsenite [As(III)], using reducing equivalents derived fro…	1412	1	79																																			Vib-KVP40_KVP40.0062
Major capsid protein Gp23. This family contains a number of major capsid Gp23 proteins approximately 500 residues long, from T4-like bacteriophages... major capsid protein; Provisional... capsid vertex protein; Provisional.	1413	1	298																																			Vib-KVP40_KVP40.0063
RNA polymerase sigma factor; Provisional... RNA polymerase sigma factor; Provisional... RNA polymerase sigma factor; Provisional.	1414	3	177.333																	Ent-T4_T4p065													RB49p043					Vib-KVP40_KVP40.0064
None	1415	1	481																																			Vib-KVP40_KVP40.0065
Methyltransferase domain. This family appears to be a methyltransferase domain.	1416	1	215																																			Vib-KVP40_KVP40.0066
None	1417	1	85																																			Vib-KVP40_KVP40.0067
None	1418	1	152																																			Vib-KVP40_KVP40.0068
Protein of unknown function (DUF2654). Some members in this family of proteins are annotated as a-gt.4 however currently no function is known... hypothetical protein; Provisional.	1419	1	116																																			Vib-KVP40_KVP40.0069
Bacteriophage protein GP30.3. Proteins in this family are bacteriophage GP30.3 proteins. Their function is poorly characterized... hypothetical protein; Provisional... D-alanine--poly(phosphoribitol) ligase, subunit 1. This model represents the enzyme (also called D-alanine-D-alanyl carrier protein ligase) which activates D-alanine as an adenylate via the reaction D-ala + ATP -> D-ala-AMP + PPi, …	1420	3	155																	Ent-T4_T4p205													RB49p214					Vib-KVP40_KVP40.0070
5'(3')-deoxyribonucleotidase [Nucleotide transport and metabolism]... 5' nucleotidase, deoxy (Pyrimidine), cytosolic type C protein (NT5C). This family consists of several 5' nucleotidase, deoxy (Pyrimidine), cytosolic type C (NT5C) proteins. 5'(3')-Deoxyribonucleotidase is a ubiquitous enzyme in mammalian cells whose physiological function is not known.	1421	1	170																																			Vib-KVP40_KVP40.0071
Mre11 nuclease, N-terminal metallophosphatase domain. Mre11 (also known as SbcD in Escherichia coli) is a subunit of the MRX protein complex. This complex includes: Mre11, Rad50, and Xrs2/Nbs1, and plays a vital role in several nuclear processes including DNA double-strand break repair, telomere length maintenance, cell cycle checkpoint control, and meiotic recombination, in eukaryotes. During do…	1422	3	342																	Ent-T4_T4p057													RB49p039					Vib-KVP40_KVP40.0072
None	1423	1	75																																			Vib-KVP40_KVP40.0073
chromosome segregation protein; Provisional... exonuclease SbcC. All proteins in this family for which functions are known are part of an exonuclease complex with sbcD homologs. This complex is involved in the initiation of recombination to regulate the levels of palindromic sequences in DNA. This family is based on the phylogenomic analysis of JA Eisen (1999, Ph.D. Thesis, Stanford University) […	1424	3	621.667																	Ent-T4_T4p054													RB49p034					Vib-KVP40_KVP40.0074
None	1425	1	154																																			Vib-KVP40_KVP40.0075
None	1426	1	78																																			Vib-KVP40_KVP40.0076
sliding clamp; Provisional... DNA polymerase processivity factor... gp45 sliding clamp, C terminal. Members of this family are essential for the interaction of the gp45 sliding clamp with the corresponding polymerase. They adopt a DNA clamp fold, consisting of two alpha helices and two beta sheets - the fold is duplicated and has internal pseudo two-fold symmetry.	1427	1	221																																			Vib-KVP40_KVP40.0077
replication factor C subunit; Provisional... ATPases associated with a variety of cellular activities. AAA - ATPases associated with a variety of cellular activities. This profile/alignment only detects a fraction of this vast family. The poorly conserved N-terminal helix is missing from the alignment... clamp loader, small subunit; Provisional... Predicted ATPase (AAA+ superfamily) [General func…	1428	3	320.333																	Ent-T4_T4p050													RB49p029					Vib-KVP40_KVP40.0078
clamp loader small subunit; Provisional.	1429	1	162																																			Vib-KVP40_KVP40.0079
translation repressor protein; Provisional... Bacteriophage translational regulator. The translational regulator protein regA is encoded by the T4 bacteriophage and binds to a region of messenger RNA (mRNA) that includes the initiator codon. RegA is unusual in that it represses the translation of about 35 early T4 mRNAs but does not affect nearly 200 other mRNAs... translation repressor protein; …	1430	3	122.667																	Ent-T4_T4p048													RB49p027					Vib-KVP40_KVP40.0080
None	1431	1	186																																			Vib-KVP40_KVP40.0081
DNA polymerase subunit B; Provisional... DNA polymerase subunit A; Provisional... DEDDy 3'-5' exonuclease domain of family-B DNA polymerases. The 3'-5' exonuclease domain of family-B DNA polymerases. This domain has a fundamental role in reducing polymerase errors and is involved in proofreading activity. Family-B DNA polymerases contain an N-terminal DEDDy DnaQ-like exonuclease domain in the sam…	1432	3	880																	Ent-T4_T4p047													RB49p026					Vib-KVP40_KVP40.0082
None	1433	1	102																																			Vib-KVP40_KVP40.0083
RNA ligase, T4 RnlA family. Members of this family are phage proteins with ATP-dependent RNA ligase activity. Host defense to phage may include cleavage and inactivation of specific tRNA molecules; members of this family act to reverse this RNA damage. The enzyme is adenylated, transiently, on a Lys residue in a motif KXDGSL [Mobile and extrachromosomal element functions, Prophage functions, Tran…	1434	3	381.333																	Ent-T4_T4p228													RB49p223					Vib-KVP40_KVP40.0084
None	1435	1	90																																			Vib-KVP40_KVP40.0085
None	1436	1	127																																			Vib-KVP40_KVP40.0086
None	1437	1	118																																			Vib-KVP40_KVP40.0087
None	1438	1	99																																			Vib-KVP40_KVP40.0088
None	1439	1	77																																			Vib-KVP40_KVP40.0089
Haloacid dehalogenase-like hydrolases. The haloacid dehalogenase-like (HAD) superfamily includes L-2-haloacid dehalogenase, epoxide hydrolase, phosphoserine phosphatase, phosphomannomutase, phosphoglycolate phosphatase, P-type ATPase, and many others, all of which use a nucleophilic aspartate in their phosphoryl transfer reaction. All members possess a highly conserved alpha/beta core domain, and…	1440	3	299.333																	Ent-T4_T4p223													RB49p220					Vib-KVP40_KVP40.0090
None	1441	1	181																																			Vib-KVP40_KVP40.0091
Appr-1'-p processing enzyme. Function determined by Martzen et al. Extended family detected by reciprocal PSI-BLAST searches (unpublished results, and Pehrson & Fuji)... hypothetical protein; Provisional... Predicted phosphatase homologous to the C-terminal domain of histone macroH2A1 [General function prediction only]... Macro domain, Poa1p_like family. The macro domain is a high-affinity ADP-ri…	1442	3	158.667																	Ent-T4_T4p110													RB49p091					Vib-KVP40_KVP40.0092
None	1443	1	56																																			Vib-KVP40_KVP40.0093
None	1444	1	76																																			Vib-KVP40_KVP40.0094
None	1445	1	63																																			Vib-KVP40_KVP40.0095
None	1446	1	132																																			Vib-KVP40_KVP40.0096
None	1447	1	484																																			Vib-KVP40_KVP40.0097
None	1448	1	110																																			Vib-KVP40_KVP40.0098
None	1449	1	219																																			Vib-KVP40_KVP40.0099
None	1450	1	71																																			Vib-KVP40_KVP40.0100
None	1451	1	115																																			Vib-KVP40_KVP40.0101
None	1452	1	206																																			Vib-KVP40_KVP40.0102
None	1453	1	351																																			Vib-KVP40_KVP40.0103
None	1454	1	231																																			Vib-KVP40_KVP40.0104
None	1455	1	130																																			Vib-KVP40_KVP40.0105
None	1456	1	79																																			Vib-KVP40_KVP40.0106
None	1457	1	110																																			Vib-KVP40_KVP40.0107
None	1458	1	93																																			Vib-KVP40_KVP40.0108
None	1459	1	82																																			Vib-KVP40_KVP40.0109
None	1460	1	56																																			Vib-KVP40_KVP40.0110
None	1461	1	62																																			Vib-KVP40_KVP40.0111
None	1462	1	100																																			Vib-KVP40_KVP40.0112
None	1463	1	97																																			Vib-KVP40_KVP40.0114
None	1464	1	306																																			Vib-KVP40_KVP40.0115
None	1465	1	294																																			Vib-KVP40_KVP40.0116
None	1466	1	99																																			Vib-KVP40_KVP40.0117
None	1467	1	104																																			Vib-KVP40_KVP40.0118
ComE operon protein 2. This protein is found in the ComE operon for 'late competence' as characterized in B. subtilis. Proteins in this family contain homology to a cytidine/deoxycytidine deaminase domain family (pfam00383), and may carry out this activity... deoxycytidylate deaminase; Provisional... Pyrimidine deaminase [Coenzyme metabolism]... Cytosine/adenosine deaminases [Nucleotide transport…	1468	3	170.333																	Ent-T4_T4p217													RB49p218					Vib-KVP40_KVP40.0119
None	1469	1	308																																			Vib-KVP40_KVP40.0120
GTP cyclohydrolase I. alternate names: Punch (Drosophila),GTP cyclohydrolase I (EC 3.5.4.16) catalyzes the biosynthesis of formic acid and dihydroneopterin triphosphate from GTP. This reaction is the first step in the biosynthesis of tetrahydrofolate in prokaryotes, of tetrahydrobiopterin in vertebrates, and of pteridine-containing pigments in insects [Biosynthesis of cofactors, prosthetic groups…	1470	1	222																																			Vib-KVP40_KVP40.0121
None	1471	1	459																																			Vib-KVP40_KVP40.0122
7-cyano-7-deazaguanine reductase. This enzyme catalyzes the 4-electron reduction of the cyano group of 7-cyano-7-deazaguanine (proQ1) to an amine. Although related to a large family of GTP cyclohydrolases (pfam01227), the relationship is structural and not germane to the catalytic mechanism. This mode represents the shorter, gram-positive version of the enzyme as found in B. subtilis. The enzymat…	1472	1	302																																			Vib-KVP40_KVP40.0123
queuosine biosynthesis protein QueC. Members of this protein family are QueC, involved in synthesizing pre-Q0 from GTP en route to tRNA modification with queuosine. This protein family is represented by a single member in nearly every completed large (> 1000 genes) prokaryotic genome. In Rhizobium meliloti, the gene was designated exsB, possibly because of polar effects on exsA expression in a sh…	1473	1	238																																			Vib-KVP40_KVP40.0124
None	1474	1	202																																			Vib-KVP40_KVP40.0125
Protein of unknown function (DUF2693). This viral family of proteins has no known function.	1475	1	91																																			Vib-KVP40_KVP40.0126
None	1476	1	66																																			Vib-KVP40_KVP40.0127
None	1477	1	68																																			Vib-KVP40_KVP40.0128
Chaperonin 10 Kd subunit (cpn10 or GroES); Cpn10 cooperates with chaperonin 60 (cpn60 or GroEL), an ATPase, to assist the folding and assembly of proteins and is found in eubacterial cytosol, as well as in the matrix of mitochondria and chloroplasts. It forms heptameric rings with a dome-like structure, forming a lid to the large cavity of the tetradecameric cpn60 cylinder and thereby tightly reg…	1478	3	110																	Ent-T4_T4p214													RB49p216					Vib-KVP40_KVP40.0129
None	1479	1	129																																			Vib-KVP40_KVP40.0130
T4 recombination endonuclease VII, dimerization. Members of this family, which are predominantly found in Bacteriophage T4 recombination endonuclease VII, adopt a helical secondary structure, with three alpha helices oriented parallel to each other. They mediate dimerization of the protein, as well as binding to the DNA major groove... recombination endonuclease VII; Provisional... Recombination …	1480	1	151																																			Vib-KVP40_KVP40.0131
None	1481	1	129																																			Vib-KVP40_KVP40.0132
RNA ligase, Rnl2 family. Members of this family ligate (seal breaks in) RNA. Members so far include phage proteins that can counteract a host defense of cleavage of specific tRNA molecules, trypanosome ligases involved in RNA editing, but no prokaryotic host proteins [Mobile and extrachromosomal element functions, Prophage functions, Transcription, RNA processing]... RNA ligase. This is a family …	1482	2	334.5																	Ent-T4_T4p178																		Vib-KVP40_KVP40.0133
None	1483	1	64																																			Vib-KVP40_KVP40.0134
None	1484	1	182																																			Vib-KVP40_KVP40.0135
S-adenosylmethionine-dependent methyltransferases (SAM or AdoMet-MTase), class I; AdoMet-MTases are enzymes that use S-adenosyl-L-methionine (SAM or AdoMet) as a substrate for methyltransfer, creating the product S-adenosyl-L-homocysteine (AdoHcy). There are at least five structurally distinct families of AdoMet-MTases, class I being the largest and most diverse. Within this class enzymes can be …	1485	1	192																																			Vib-KVP40_KVP40.0137
None	1486	1	69																																			Vib-KVP40_KVP40.0138
None	1487	1	132																																			Vib-KVP40_KVP40.0139
None	1488	1	90																																			Vib-KVP40_KVP40.0140
None	1489	1	104																																			Vib-KVP40_KVP40.0141
None	1490	1	45																																			Vib-KVP40_KVP40.0142
None	1491	3	705.333																	Ent-T4_T4p001													RB49p001					Vib-KVP40_KVP40.0143
None	1492	3	329																	Ent-T4_T4p278													RB49p273					Vib-KVP40_KVP40.0144
None	1493	1	51																																			Vib-KVP40_KVP40.0145
GIY-YIG domain of uncharacterized hypothetical protein found in phycodnavirus PBCV-1 DNA virus, T. thermophila Tlr element eoncoding protein Tlr8p, and similar proteins found in bacteria. The family includes a group of diverse uncharacterized hypothetical proteins with a GIY-YIG domain that shows statistically significant similarity to the N-terminal catalytic domains of GIY-YIG family of intron-…	1494	1	231																																			Vib-KVP40_KVP40.0146
None	1495	1	104																																			Vib-KVP40_KVP40.0147
None	1496	1	161																																			Vib-KVP40_KVP40.0149
None	1497	1	183																																			Vib-KVP40_KVP40.0150
None	1498	1	138																																			Vib-KVP40_KVP40.0151
None	1499	1	93																																			Vib-KVP40_KVP40.0152
hypothetical protein; Provisional... Predicted nucleotidyltransferase. Members of this family of bacterial proteins catalyze the transfer of nucleotide residues from nucleoside diphosphates or triphosphates into dimer or polymer forms... hypothetical protein; Provisional... Predicted nucleotidyltransferase. Members of this family of bacterial proteins catalyze the transfer of nucleotide residues …	1500	2	341																	Ent-T4_T4p095																		Vib-KVP40_KVP40.0153
None	1501	1	83																																			Vib-KVP40_KVP40.0154
Protein of unknown function (DUF2493). Members of this family are all Proteobacteria. The function is not known.	1502	1	123																																			Vib-KVP40_KVP40.0155
DEAD-like helicases superfamily... ATP-dependent exoDNAse (exonuclease V), alpha subunit - helicase superfamily I member [DNA replication, recombination, and repair]... Superfamily II DNA/RNA helicase required for DNA uptake (late competence protein) [DNA replication, recombination, and repair]... exodeoxyribonuclease V, alpha subunit. This family describes the exodeoxyribonuclease V alpha subuni…	1503	3	437.667																	Ent-T4_T4p017													RB49p011					Vib-KVP40_KVP40.0156
None	1504	1	109																																			Vib-KVP40_KVP40.0157
None	1505	1	59																																			Vib-KVP40_KVP40.0158
None	1506	1	253																																			Vib-KVP40_KVP40.0159
None	1507	1	155																																			Vib-KVP40_KVP40.0160
None	1508	1	180																																			Vib-KVP40_KVP40.0161
Nicotinamide/nicotinate mononucleotide adenylyltransferase, archaeal. This family of archaeal proteins exhibits nicotinamide-nucleotide adenylyltransferase (NMNAT) activity utilizing the salvage pathway to synthesize NAD. In some cases, the enzyme was tested and found also to have the activity of nicotinate-nucleotide adenylyltransferase an enzyme of NAD de novo biosynthesis, although with a high…	1509	1	341																																			Vib-KVP40_KVP40.0162
None	1510	1	95																																			Vib-KVP40_KVP40.0163
None	1511	1	208																																			Vib-KVP40_KVP40.0164
None	1512	1	65																																			Vib-KVP40_KVP40.0165
None	1513	1	69																																			Vib-KVP40_KVP40.0166
None	1514	1	72																																			Vib-KVP40_KVP40.0167
None	1515	1	77																																			Vib-KVP40_KVP40.0168
None	1516	1	109																																			Vib-KVP40_KVP40.0169
None	1517	1	94																																			Vib-KVP40_KVP40.0170
None	1518	1	111																																			Vib-KVP40_KVP40.0171
None	1519	1	55																																			Vib-KVP40_KVP40.0172
None	1520	1	125																																			Vib-KVP40_KVP40.0173
None	1521	1	201																																			Vib-KVP40_KVP40.0174
None	1522	1	139																																			Vib-KVP40_KVP40.0175
None	1523	1	117																																			Vib-KVP40_KVP40.0176
None	1524	1	129																																			Vib-KVP40_KVP40.0177
None	1525	1	107																																			Vib-KVP40_KVP40.0178
None	1526	1	137																																			Vib-KVP40_KVP40.0179
None	1527	1	116																																			Vib-KVP40_KVP40.0180
None	1528	1	82																																			Vib-KVP40_KVP40.0181
None	1529	1	103																																			Vib-KVP40_KVP40.0182
None	1530	1	82																																			Vib-KVP40_KVP40.0183
None	1531	1	106																																			Vib-KVP40_KVP40.0184
None	1532	1	144																																			Vib-KVP40_KVP40.0185
None	1533	1	70																																			Vib-KVP40_KVP40.0186
None	1534	1	155																																			Vib-KVP40_KVP40.0187
None	1535	1	108																																			Vib-KVP40_KVP40.0188
None	1536	1	57																																			Vib-KVP40_KVP40.0189
thymidine kinase; Provisional... Thymidine kinase [Nucleotide transport and metabolism]... thymidine kinase; Provisional... Thymidine kinase... Thymidine kinase [Nucleotide transport and metabolism]... thymidine kinase; Provisional... Thymidine kinase... thymidine kinase; Provisional... Thymidine kinase [Nucleotide transport and metabolism]... thymidine kinase; Provisional... Thymidine kinase... …	1537	4	195.75																	Ent-T4_T4p106													RB49p087					Vib-KVP40_KVP40.0190		c-st_CST095
None	1538	1	102																																			Vib-KVP40_KVP40.0191
None	1539	1	116																																			Vib-KVP40_KVP40.0192
None	1540	1	118																																			Vib-KVP40_KVP40.0193
None	1541	1	97																																			Vib-KVP40_KVP40.0194
None	1542	1	199																																			Vib-KVP40_KVP40.0195
None	1543	1	56																																			Vib-KVP40_KVP40.0196
None	1544	1	186																																			Vib-KVP40_KVP40.0197
None	1545	1	185																																			Vib-KVP40_KVP40.0198
None	1546	1	197																																			Vib-KVP40_KVP40.0199
None	1547	1	80																																			Vib-KVP40_KVP40.0200
None	1548	1	96																																			Vib-KVP40_KVP40.0201
None	1549	1	36																																			Vib-KVP40_KVP40.0202
None	1550	1	93																																			Vib-KVP40_KVP40.0203
None	1551	1	89																																			Vib-KVP40_KVP40.0204
Pyrimidine dimer DNA glycosylase. Pyrimidine dimer DNA glycosylases excise pyrimidine dimers by hydrolysis of the glycosylic bond of the 5' pyrimidine, followed by the intra-pyrimidine phosphodiester bond. Pyrimidine dimers are the major UV-lesions of DNA.	1552	1	138																																			Vib-KVP40_KVP40.0205
None	1553	1	143																																			Vib-KVP40_KVP40.0206
None	1554	1	117																																			Vib-KVP40_KVP40.0207
None	1555	1	82																																			Vib-KVP40_KVP40.0208
None	1556	1	74																																			Vib-KVP40_KVP40.0209
None	1557	1	113																																			Vib-KVP40_KVP40.0210
Nicotinamide/nicotinate mononucleotide adenylyltransferase of bifunctional NadR-like proteins. NMNAT domain of NadR protein. The NadR protein (NadR) is a bifunctional enzyme possessing both NMN adenylytransferase (NMNAT) and ribosylnicotinamide kinase (RNK) activities. Its function is essential for the growth and survival of H. influenzae and thus may present a new highly specific anti-infectious…	1558	1	326																																			Vib-KVP40_KVP40.0211
None	1559	1	112																																			Vib-KVP40_KVP40.0212
None	1560	1	114																																			Vib-KVP40_KVP40.0213
None	1561	1	88																																			Vib-KVP40_KVP40.0214
nicotinamide riboside transporter PnuC; Provisional... Nicotinamide mononucleotide transporter [Coenzyme metabolism]... nicotinamide mononucleotide transporter PnuC. The PnuC protein of E. coli is membrane protein responsible for nicotinamide mononucleotide transport, subject to regulation by interaction with the NadR (also called NadI) protein (see TIGR01526). This model defines a region corresp…	1562	1	221																																			Vib-KVP40_KVP40.0215
None	1563	1	82																																			Vib-KVP40_KVP40.0216
None	1564	1	97																																			Vib-KVP40_KVP40.0217
None	1565	1	167																																			Vib-KVP40_KVP40.0218
None	1566	1	64																																			Vib-KVP40_KVP40.0219
None	1567	1	100																																			Vib-KVP40_KVP40.0220
None	1568	1	72																																			Vib-KVP40_KVP40.0221
None	1569	1	141																																			Vib-KVP40_KVP40.0222
None	1570	1	76																																			Vib-KVP40_KVP40.0223
None	1571	1	79																																			Vib-KVP40_KVP40.0224
None	1572	1	88																																			Vib-KVP40_KVP40.0225
None	1573	1	55																																			Vib-KVP40_KVP40.0226
None	1574	1	245																																			Vib-KVP40_KVP40.0227
None	1575	1	111																																			Vib-KVP40_KVP40.0228
None	1576	1	129																																			Vib-KVP40_KVP40.0229
None	1577	1	120																																			Vib-KVP40_KVP40.0230
None	1578	1	59																																			Vib-KVP40_KVP40.0231
None	1579	1	96																																			Vib-KVP40_KVP40.0232
None	1580	1	150																																			Vib-KVP40_KVP40.0233
None	1581	1	92																																			Vib-KVP40_KVP40.0234
None	1582	1	92																																			Vib-KVP40_KVP40.0235
None	1583	1	285																																			Vib-KVP40_KVP40.0236
None	1584	1	160																																			Vib-KVP40_KVP40.0237
None	1585	2	207																																			Vib-KVP40_KVP40.0238, Vib-KVP40_KVP40.0239
None	1586	1	175																																			Vib-KVP40_KVP40.0240
None	1587	1	41																																			Vib-KVP40_KVP40.0241
None	1588	1	48																																			Vib-KVP40_KVP40.0242
None	1589	1	117																																			Vib-KVP40_KVP40.0243
None	1590	1	128																																			Vib-KVP40_KVP40.0244
None	1591	1	115																																			Vib-KVP40_KVP40.0245
None	1592	1	144																																			Vib-KVP40_KVP40.0246
None	1593	1	159																																			Vib-KVP40_KVP40.0247
None	1594	1	156																																			Vib-KVP40_KVP40.0248
Protein of unknown function (DUF3307). This family of bacterial proteins has no known function.	1595	1	109																																			Vib-KVP40_KVP40.0249
None	1596	1	82																																			Vib-KVP40_KVP40.0250
None	1597	1	139																																			Vib-KVP40_KVP40.0251
None	1598	1	231																																			Vib-KVP40_KVP40.0252
None	1599	1	260																																			Vib-KVP40_KVP40.0253
None	1600	1	197																																			Vib-KVP40_KVP40.0254
None	1601	1	72																																			Vib-KVP40_KVP40.0255
None	1602	1	253																																			Vib-KVP40_KVP40.0256
None	1603	1	210																																			Vib-KVP40_KVP40.0257
queuosine biosynthesis protein QueC. Members of this protein family are QueC, involved in synthesizing pre-Q0 from GTP en route to tRNA modification with queuosine. This protein family is represented by a single member in nearly every completed large (> 1000 genes) prokaryotic genome. In Rhizobium meliloti, the gene was designated exsB, possibly because of polar effects on exsA expression in a sh…	1604	1	228																																			Vib-KVP40_KVP40.0258
nicotinamide phosphoribosyl transferase; Provisional... Nicotinic acid phosphoribosyltransferase [Coenzyme metabolism]... putative nicotinate phosphoribosyltransferase; Provisional... pre-B-cell colony-enhancing factor (PBEF)-like. The mammalian members of this group of nicotinate phosphoribosyltransferases (NAPRTases) were originally identified as genes whose expression is upregulated upon activ…	1605	1	297																																			Vib-KVP40_KVP40.0259
Predicted Fe-S oxidoreductases [General function prediction only]... tungsten cofactor oxidoreducase radical SAM maturase. Members of this family are radical SAM enzymes involved in the maturation of tungsten (W)-containing cofactors in the enzymes aldehyde ferredoxin oxidoreductase, formaldehyde ferredoxin oxidoreductase, and others, and tend to be encoded by an adjacent gene... Radical SAM supe…	1606	1	329																																			Vib-KVP40_KVP40.0260
Radical SAM superfamily. Enzymes of this family generate radicals by combining a 4Fe-4S cluster and S-adenosylmethionine (SAM) in close proximity. They are characterized by a conserved CxxxCxxC motif, which coordinates the conserved iron-sulfur cluster. Mechanistically, they share the transfer of a single electron from the iron-sulfur cluster to SAM, which leads to its reductive cleavage to methi…	1607	1	374																																			Vib-KVP40_KVP40.0261
hypothetical protein; Provisional... Predicted hydrolase (HAD superfamily) [General function prediction only]... Haloacid dehalogenase-like hydrolase.	1608	1	190																																			Vib-KVP40_KVP40.0262
None	1609	1	78																																			Vib-KVP40_KVP40.0263
None	1610	1	108																																			Vib-KVP40_KVP40.0265
None	1611	1	80																																			Vib-KVP40_KVP40.0266
None	1612	1	79																																			Vib-KVP40_KVP40.0267
None	1613	1	422																																			Vib-KVP40_KVP40.0268
None	1614	1	86																																			Vib-KVP40_KVP40.0269
None	1615	1	224																																			Vib-KVP40_KVP40.0270
None	1616	1	102																																			Vib-KVP40_KVP40.0271
Radical SAM superfamily. Enzymes of this family generate radicals by combining a 4Fe-4S cluster and S-adenosylmethionine (SAM) in close proximity. They are characterized by a conserved CxxxCxxC motif, which coordinates the conserved iron-sulfur cluster. Mechanistically, they share the transfer of a single electron from the iron-sulfur cluster to SAM, which leads to its reductive cleavage to methi…	1617	1	350																																			Vib-KVP40_KVP40.0272
None	1618	1	97																																			Vib-KVP40_KVP40.0273
None	1619	1	333																																			Vib-KVP40_KVP40.0274
None	1620	1	68																																			Vib-KVP40_KVP40.0275
None	1621	1	163																																			Vib-KVP40_KVP40.0276
bifunctional gluaredoxin/ribonucleoside-diphosphate reductase subunit beta; Provisional... ribonucleotide-diphosphate reductase subunit beta; Provisional... ribonucleotide-diphosphate reductase subunit beta; Provisional... Ribonucleotide Reductase, R2/beta subunit, ferritin-like diiron-binding domain. Ribonucleotide Reductase, R2/beta subunit (RNRR2) is a member of a broad superfamily of ferritin…	1622	2	380																														RB49p230					Vib-KVP40_KVP40.0278
Glutaredoxin, GrxA family. Glutaredoxins are thioltransferases (disulfide reductases) which utilize glutathione and NADPH as cofactors. Oxidized glutathione is regenerated by glutathione reductase. Together these components compose the glutathione system. Glutaredoxins utilize the CXXC motif common to thioredoxins and are involved in multiple cellular processes including protection from redox str…	1623	1	99																																			Vib-KVP40_KVP40.0279
Transglycosylase SLT domain. This family is distantly related to pfam00062. Members are found in phages, type II, type III and type IV secretion systems... Lytic Transglycosylase (LT) and Goose Egg White Lysozyme (GEWL) domain. Members include the soluble and insoluble membrane-bound LTs in bacteria, the LTs in bacteriophage lambda, as well as, the eukaryotic 'goose-type' lysozymes (GEWL). LTs ca…	1624	1	208																																			Vib-KVP40_KVP40.0279.1
None	1625	1	61																																			Vib-KVP40_KVP40.0280
None	1626	2	329.5																	Ent-T4_T4p094																		Vib-KVP40_KVP40.0281
DNA topoisomerase IV, A subunit, proteobacterial. Operationally, topoisomerase IV is a type II topoisomerase required for the decatenation of chromosome segregation. Not every bacterium has both a topo II and a topo IV. The topo IV families of the Gram-positive bacteria and the Gram-negative bacteria appear not to represent a single clade among the type II topoisomerases, and are represented by s…	1627	3	441.333																	Ent-T4_T4p264													RB49p269					Vib-KVP40_KVP40.0282
None	1628	1	80																																			Vib-KVP40_KVP40.0283
putative 7-cyano-7-deazaguanosine (preQ0) biosynthesis protein QueE, clostridial. Members of this radical SAM domain protein family appear to be the Clostridial form of the queuosine biosynthesis protein QueE. QueE is involved in making preQ0 (7-cyano-7-deazaquanine), a precursor of both the bacterial/eukaryotic modified tRNA base queuosine and the archaeal modified base archaeosine. Members occu…	1629	1	293																																			Vib-KVP40_KVP40.0284
None	1630	1	84																																			Vib-KVP40_KVP40.0285
None	1631	1	52																																			Vib-KVP40_KVP40.0286
None	1632	1	99																																			Vib-KVP40_KVP40.0287
None	1633	1	89																																			Vib-KVP40_KVP40.0288
None	1634	1	90																																			Vib-KVP40_KVP40.0289
None	1635	1	372																																			Vib-KVP40_KVP40.0290
None	1636	1	161																																			Vib-KVP40_KVP40.0291
hypothetical protein; Provisional... Phosphate starvation-inducible protein PhoH, predicted ATPase [Signal transduction mechanisms]... NYN ribonuclease and ATPase of PhoH family domains [General function prediction only]... PhoH-like protein. PhoH is a cytoplasmic protein and predicted ATPase that is induced by phosphate starvation.	1637	1	235																																			Vib-KVP40_KVP40.0292
None	1638	1	102																																			Vib-KVP40_KVP40.0293
None	1639	1	271																																			Vib-KVP40_KVP40.0294
Anti-Sigma Factor A. Anti-sigma factor A is a transcriptional inhibitor that inhibits sigma 70-directed transcription by weakening its interaction with the core of the host's RNA polymerase. It is an all-helical protein, composed of six helical segments and intervening loops and turns, as well as a helix-turn-helix DNA binding motif, although neither free anti-sigma factor nor anti-sigma factor b…	1640	1	99																																			Vib-KVP40_KVP40.0295
Protein of unknown function (DUF2829). This is a uncharacterized family of proteins found in bacteria and bacteriphages.	1641	1	98																																			Vib-KVP40_KVP40.0296
None	1642	1	191																																			Vib-KVP40_KVP40.0297
Phage T4 tail fibre... Chaperone of endosialidase. This is the very C-terminal, chaperone, domain of the bacteriophage protein endosialidase. It releases itself, via the serine-lysine dyad at the N-terminus, from the remainder of the end-tail-spike. Cleavage occurs after the threonine which is the final residue of the End-tail-spike family, pfam12219. The endosialidase protein forms homotrimeric …	1643	1	1094																																			Vib-KVP40_KVP40.0298.1
Protein of unknown function (DUF458). Family of uncharacterized eubacterial proteins... Uncharacterized protein conserved in bacteria [Function unknown].	1644	1	176																																			Vib-KVP40_KVP40.0299
None	1645	1	104																																			Vib-KVP40_KVP40.0301
None	1646	1	112																																			Vib-KVP40_KVP40.0302
None	1647	1	124																																			Vib-KVP40_KVP40.0303
None	1648	1	118																																			Vib-KVP40_KVP40.0304
None	1649	1	123																																			Vib-KVP40_KVP40.0305
None	1650	1	70																																			Vib-KVP40_KVP40.0306
None	1651	1	76																																			Vib-KVP40_KVP40.0307
None	1652	1	89																																			Vib-KVP40_KVP40.0309
None	1653	1	68																																			Vib-KVP40_KVP40.0308
None	1654	1	134																																			Vib-KVP40_KVP40.0310
None	1655	1	59																																			Vib-KVP40_KVP40.0311
None	1656	1	79																																			Vib-KVP40_KVP40.0312
None	1657	1	64																																			Vib-KVP40_KVP40.0313
None	1658	1	64																																			Vib-KVP40_KVP40.0314
None	1659	1	54																																			Vib-KVP40_KVP40.0315
None	1660	1	81																																			Vib-KVP40_KVP40.0316
None	1661	1	186																																			Vib-KVP40_KVP40.0317
None	1662	1	76																																			Vib-KVP40_KVP40.0318
None	1663	1	73																																			Vib-KVP40_KVP40.0319
None	1664	1	74																																			Vib-KVP40_KVP40.0320
None	1665	1	87																																			Vib-KVP40_KVP40.0321
hypothetical protein; Provisional... hypothetical protein; Provisional... hypothetical protein; Provisional.	1666	3	152.333																	Ent-T4_T4p137													RB49p126					Vib-KVP40_KVP40.0322
None	1667	1	88																																			Vib-KVP40_KVP40.0323
deoxynucleoside monophosphate kinase; Provisional.	1668	1	212																																			Vib-KVP40_KVP40.0324
tail tube protein; Provisional... tail completion and sheath stabilizer protein; Provisional... T4-like virus tail tube protein gp19. This family consists of several tail tube protein gp19 sequences from the T4-like viruses. This famiyl also contains bacterial members which suggest lateral transfer of genes.	1669	1	177																																			Vib-KVP40_KVP40.0325
None	1670	1	656																																			Vib-KVP40_KVP40.0326
hypothetical protein.	1671	1	55																																			Vib-KVP40_KVP40.0327
T4 bacteriophage base plate protein. This protein is found in viruses. Proteins in this family are typically between 208 to 249 amino acids in length. This protein has a single completely conserved residue S that may be functionally important. This family includes the two base plate proteins in T4 bacteriophages. These are gp51 and gp26, encoded by late genes.	1672	1	282																																			Vib-KVP40_KVP40.0328
None	1673	1	248																																			Vib-KVP40_KVP40.0329
head completion protein; Provisional... TnsA endonuclease N terminal. The Tn7 transposase is composed of proteins TnsA and TnsB. DNA breakage at the 5' end of the transposon is carried out by TnsA, and breakage and joining at the 3' end is carried out by TnsB. The N terminal domain of TnsA is catalytic... head completion protein; Provisional... TnsA endonuclease N terminal. The Tn7 transposase is…	1674	3	152.667																	Ent-T4_T4p142													RB49p132					Vib-KVP40_KVP40.0331
baseplate subunit; Provisional... Tail-tube assembly protein. This tail tube protein is also referred to as Gp48. It is required for the assembly and length regulation of the tail tube of bacteriophage T4.	1675	1	379																																			Vib-KVP40_KVP40.0332
baseplate wedge subunit; Provisional... Base plate wedge protein 53. The baseplate of bacteriophage T4 controls host cell recognition, attachment, tail sheath contraction and viral DNA ejection. The structure of the baseplate suggests a mechanism of baseplate structural transition during the initial stages of T4 infection. The baseplate is assembled from six identical wedges that surround the cen…	1676	3	190.667																	Ent-T4_T4p143													RB49p133					Vib-KVP40_KVP40.0333
None	1677	1	423																																			Vib-KVP40_KVP40.0334
Gp5 N-terminal OB domain. This domain is found at the N terminus of the Gp5 baseplate protein of bacteriophage T4. This domain binds to the Gp27 protein. This domain has the common OB fold... baseplate hub subunit and tail lysozyme; Provisional... Bacteriophage T4-like lysozymes hydrolyse the beta-1,4-glycosidic bond between N-acetylmuramic acid (MurNAc) and N-acetylglucosamine (GlcNAc) in peptid…	1678	3	532																	Ent-T4_T4p144													RB49p134					Vib-KVP40_KVP40.0335
hypothetical protein; Provisional.	1679	1	161																																			Vib-KVP40_KVP40.0336
PAAR motif. This motif is found usually in pairs in a family of bacterial membrane proteins. It is also found as a triplet of tandem repeats comprising the entire length in a another family of hypothetical proteins... PAAR motif. This motif is found usually in pairs in a family of bacterial membrane proteins. It is also found as a triplet of tandem repeats comprising the entire length in a anothe…	1680	3	97.3333																	Ent-T4_T4p150													RB49p136					Vib-KVP40_KVP40.0337
None	1681	1	119																																			Vib-KVP40_KVP40.0338
prohibitin homologues. prohibitin homologues... SPFH domain / Band 7 family. This family has been called SPFH, Band 7 or PHB domain. Recent phylogenetic analysis has shown this domain to be a slipin or Stomatin-like integral membrane domain conserved from protozoa to mammals... Prohibitin family; SPFH (stomatin, prohibitin, flotillin, and HflK/C) superfamily. This model characterizes proteins sim…	1682	1	291																																			Vib-KVP40_KVP40.0339
baseplate wedge subunit... Phage baseplate assembly protein W [General function prediction only]... Gene 25-like lysozyme. This family includes the phage protein Gene 25 from T4 which is a structural component of the outer wedge of the baseplate that has acidic lysozyme activity. The family also includes relatives from bacteria that are also presumably lysozymes... baseplate wedge subunit... Phag…	1683	3	133																	Ent-T4_T4p188													RB49p174					Vib-KVP40_KVP40.0340
baseplate wedge subunit; Provisional... conserved hypothetical protein, phage tail-like region. This family consists of a large, conserved hypothetical protein in phage tail-like regions of at least six bacterial genomes: Gloeobacter violaceus PCC 7421, Geobacter sulfurreducens PCA, Streptomyces coelicolor A3(2), Streptomyces avermitilis MA-4680, Mesorhizobium loti, and Myxococcus xanthus. The fu…	1684	3	648.667																	Ent-T4_T4p151													RB49p137					Vib-KVP40_KVP40.0341
baseplate wedge subunit; Provisional... Fibronectin type 3 domain; One of three types of internal repeats found in the plasma protein fibronectin. Its tenth fibronectin type III repeat contains an RGD cell recognition sequence in a flexible loop between 2 strands. Approximately 2% of all animal proteins contain the FN3 repeat; including extracellular and intracellular proteins, membrane spanning …	1685	3	1075																	Ent-T4_T4p152													RB49p138					Vib-KVP40_KVP40.0342
Bacteriophage T4, Gp8. Members of this family of viral baseplate structural proteins adopt a structure consisting of a three-layer beta-sandwich with two finger-like loops containing an alpha-helix at the opposite sides of the sandwich. The two peripheral, five-stranded, antiparallel beta-sheets are stacked against the middle, four-stranded, antiparallel beta-sheet. Attachment of this family of p…	1686	3	336																	Ent-T4_T4p153													RB49p139					Vib-KVP40_KVP40.0343
baseplate wedge tail fiber connector; Provisional... baseplate wedge subunit and tail pin; Provisional... Bacteriophage T4 gp9/10-like protein. The members of this family are similar to gene products 9 (gp9) and 10 (gp10) of bacteriophage T4. Both proteins are components of the viral baseplate. Gp9 connects the long tail fibres of the virus to the baseplate and triggers tail contraction after vir…	1687	1	327																																			Vib-KVP40_KVP40.0344
baseplate wedge tail fiber connector; Provisional... baseplate wedge subunit and tail pin; Provisional... Bacteriophage T4 gp9/10-like protein. The members of this family are similar to gene products 9 (gp9) and 10 (gp10) of bacteriophage T4. Both proteins are components of the viral baseplate. Gp9 connects the long tail fibres of the virus to the baseplate and triggers tail contraction after vir…	1688	3	650																	Ent-T4_T4p155													RB49p145					Vib-KVP40_KVP40.0345
GP11 baseplate wedge protein. GP11 is a viral structural protein that connects short tail fibres to the baseplate. The tail region is responsible for attachment to the host bacteria during infection... baseplate wedge subunit and tail pin; Provisional.	1689	1	234																																			Vib-KVP40_KVP40.0346
long tail fiber, proximal subunit; Provisional... baseplate wedge subunit and tail pin; Provisional... long tail fiber, proximal subunit; Provisional... Microcystin-dependent protein [Function unknown].	1690	2	492.5																																			Vib-KVP40_KVP40.0347, Vib-KVP40_KVP40.0348
fibritin; Provisional.	1691	1	559																																			Vib-KVP40_KVP40.0349
neck protein; Provisional... neck protein; Provisional... neck protein; Provisional.	1692	3	308.667																	Ent-T4_T4p159													RB49p149					Vib-KVP40_KVP40.0350
neck protein; Provisional... Virus neck protein. This family of protein represents gene product 14, a major component of the neck in T4-like viruses along with gene product 13. Gene product 14 is rich is beta-sheets. The formation of the neck to the head of the bacteriophage is crucial for the tail attachment... neck protein; Provisional... Virus neck protein. This family of protein represents ge…	1693	3	260																	Ent-T4_T4p160													RB49p150					Vib-KVP40_KVP40.0351
tail sheath stabilizer and completion protein; Provisional... tail sheath stabilizer and completion protein; Provisional... tail sheath stabilizer and completion protein; Provisional.	1694	3	333																	Ent-T4_T4p161													RB49p151					Vib-KVP40_KVP40.0352
None	1695	1	182																																			Vib-KVP40_KVP40.0353
Terminase DNA packaging enzyme. Phage T4 terminase functions in packaging concatemeric DNA. The T4 terminase is composed of a large subunit, gp17 ad a small subunit, gp16. The role of gp16 is not well characterized however it is known that it binds to double-stranded DNA but not single stranded DNA... small terminase protein; Provisional... Terminase DNA packaging enzyme. Phage T4 terminase funct…	1696	3	168.667																	Ent-T4_T4p162													RB49p152					Vib-KVP40_KVP40.0354
large terminase protein; Provisional... Terminase-like family. This family represents a group of terminase proteins... large terminase protein; Provisional... Terminase-like family. This family represents a group of terminase proteins... large terminase protein; Provisional... Terminase-like family. This family represents a group of terminase proteins... large terminase protein; Provisional... Te…	1697	6	543.5																	Ent-T4_T4p163, Ent-T4_T4p164, Ent-T4_T4p165, Ent-T4_T4p166													RB49p153					Vib-KVP40_KVP40.0355
tail sheath protein; Provisional... Phage tail sheath protein FI [General function prediction only]... Phage tail sheath protein. This family includes a variety of phage tail sheath proteins... tail sheath protein; Provisional... Phage tail sheath protein FI [General function prediction only]... Phage tail sheath protein. This family includes a variety of phage tail sheath proteins... tail sheath…	1698	3	665.333																	Ent-T4_T4p167													RB49p154					Vib-KVP40_KVP40.0356
tail tube protein; Provisional... T4-like virus tail tube protein gp19. This family consists of several tail tube protein gp19 sequences from the T4-like viruses. This famiyl also contains bacterial members which suggest lateral transfer of genes... tail tube protein; Provisional... T4-like virus tail tube protein gp19. This family consists of several tail tube protein gp19 sequences from the T4-…	1699	3	164.333																	Ent-T4_T4p168													RB49p155					Vib-KVP40_KVP40.0357
Bacteriophage T4-like capsid assembly protein (Gp20). This family consists of several bacteriophage T4-like capsid assembly (or portal) proteins. The exact mechanism by which the double-stranded (ds) DNA bacteriophages incorporate the portal protein at a unique vertex of the icosahedral capsid is unknown. In phage T4, there is evidence that this vertex, constituted by 12 subunits of gp20, acts as…	1700	3	518.667																	Ent-T4_T4p169													RB49p156					Vib-KVP40_KVP40.0358
None	1701	1	55																																			Vib-KVP40_KVP40.0359
prohead core protein; Provisional.	1702	1	163																																			Vib-KVP40_KVP40.0360
Prohead core protein protease... prohead core scaffolding protein and protease... Prohead core protein protease... prohead core scaffolding protein and protease... Prohead core protein protease... prohead core scaffolding protein and protease... Prohead core protein protease... prohead core scaffolding protein and protease.	1703	4	211.5																	Ent-T4_T4p172, Ent-T4_T4p173													RB49p159					Vib-KVP40_KVP40.0361
prohead core protein; Provisional... prohead core protein; Provisional... prohead core protein; Provisional.	1704	3	271																	Ent-T4_T4p174													RB49p160					Vib-KVP40_KVP40.0362
Major capsid protein Gp23. This family contains a number of major capsid Gp23 proteins approximately 500 residues long, from T4-like bacteriophages... major capsid protein; Provisional... capsid vertex protein; Provisional... Major capsid protein Gp23. This family contains a number of major capsid Gp23 proteins approximately 500 residues long, from T4-like bacteriophages... major capsid protein; …	1705	3	521																	Ent-T4_T4p175													RB49p161					Vib-KVP40_KVP40.0363
None	1706	1	117																																			Vib-KVP40_KVP40.0365
None	1707	1	484																																			Vib-KVP40_KVP40.0366
None	1708	1	163																																			Vib-KVP40_KVP40.0367
None	1709	1	110																																			Vib-KVP40_KVP40.0368
None	1710	1	394																																			Vib-KVP40_KVP40.0369
None	1711	1	39																																			Vib-KVP40_KVP40.0370
None	1712	1	320																																			Vib-KVP40_KVP40.0371
None	1713	1	197																																			Vib-KVP40_KVP40.0372
None	1714	1	208																																			Vib-KVP40_KVP40.0373
None	1715	1	102																																			Vib-KVP40_KVP40.0374
None	1716	1	162																																			Vib-KVP40_KVP40.0375
None	1717	1	182																																			Vib-KVP40_KVP40.0376
None	1718	1	68																																			Vib-KVP40_KVP40.0377
helicase superfamily c-terminal domain... DEAD-like helicases superfamily... UvsW helicase; Provisional... DNA or RNA helicases of superfamily II [Transcription / DNA replication, recombination, and repair]... ERCC4-like helicases [DNA replication, recombination, and repair]... Superfamily II helicase [General function prediction only]... Type I site-specific restriction-modification system, R (r…	1719	3	531.333																	Ent-T4_T4p184													RB49p170					Vib-KVP40_KVP40.0378
Protein of unknown function (DUF2685). Members in this family of proteins are annotated as uvdY.-2 which is an open reading frame within uvsY. However currently there is no known function... hypothetical protein; Provisional... Protein of unknown function (DUF2685). Members in this family of proteins are annotated as uvdY.-2 which is an open reading frame within uvsY. However currently there is n…	1720	3	56.3333																	Ent-T4_T4p185													RB49p172					Vib-KVP40_KVP40.0379
None	1721	1	57																																			Vib-KVP40_KVP40.0380
Uncharacterized conserved protein [Function unknown]... Yqey-like protein. The function of this domain found in the YqeY protein is uncertain.	1722	1	137																																			Vib-KVP40_KVP40.0381
Recombination, repair and ssDNA binding protein UvsY. UvsY protein enhances the rate of single-stranded-DNA-dependant ATP hydrolysis by UvsX protein. The enhancement of ATP hydrolysis by UvsY protein is shown to result from the ability of UvsY protein to increase the affinity of UvsX protein for single-stranded DNA... Recombination, repair and ssDNA binding protein UvsY. UvsY protein enhances the…	1723	3	136.333																	Ent-T4_T4p187													RB49p173					Vib-KVP40_KVP40.0382
None	1724	1	894																																			Vib-KVP40_KVP40.0383
long tail fiber, proximal subunit; Provisional... long tail fiber, proximal subunit; Provisional... long tail fiber, proximal subunit; Provisional.	1725	3	1263.67																	Ent-T4_T4p249													RB49p248					Vib-KVP40_KVP40.0384
Chaperone of endosialidase. This is the very C-terminal, chaperone, domain of the bacteriophage protein endosialidase. It releases itself, via the serine-lysine dyad at the N-terminus, from the remainder of the end-tail-spike. Cleavage occurs after the threonine which is the final residue of the End-tail-spike family, pfam12219. The endosialidase protein forms homotrimeric molecules in bacterioph…	1726	1	470																										N15p25
Peptidase S24 LexA-like proteins are involved in the SOS response leading to the repair of single-stranded DNA within the bacterial cell. This family includes: the lambda repressor CI/C2 family and related bacterial prophage repressor proteins; LexA (EC 3.4.21.88), the repressor of genes in the cellular SOS response to DNA damage; MucA and the related UmuD proteins, which are lesion-bypass DNA po…	1727	1	128																										N15p26
plasmid-partitioning protein; Provisional... ParB-like nuclease domain. Plasmid RK2 ParB preferentially cleaves single-stranded DNA. ParB also nicks supercoiled plasmid DNA preferably at sites with potential single-stranded character, like AT-rich regions and sequences that can form cruciform structures. ParB also exhibits 5-->3 exonuclease activity... Stage 0 sporulation protein J (antagonist of…	1728	1	342																										N15p27
plasmid partition protein SopA; Reviewed... capsular exopolysaccharide family. This model describes the capsular exopolysaccharide proteins in bacteria. The exopolysaccharide gene cluster consists of several genes which encode a number of proteins which regulate the exoploysaccharide biosynthesis(EPS). Atleast 13 genes espA to espM in streptococcus species seem to direct the EPS proteins and all …	1729	1	387																										N15p28
None	1730	1	631																										N15p29
BRO family, N-terminal domain. This family includes the N-terminus of baculovirus BRO and ALI motif proteins. The function of BRO proteins is unknown. It has been suggested that BRO-A and BRO-C are DNA binding proteins that influence host DNA replication and/or transcription. This Pfam domain does not include the characteristic invariant alanine, leucine, isoleucine motif of the ALI proteins... P…	1731	1	264																										N15p30
None	1732	1	76																										N15p31
Ash protein family. This family was identified by Iyer and colleagues. It includes the Ash protein from bacteriophage P4.	1733	1	96																										N15p32
None	1734	1	116																										N15p33
None	1735	1	109																										N15p34
None	1736	1	109																										N15p35
None	1737	1	82																										N15p36
Uncharacterized protein conserved in bacteria [Function unknown].	1738	1	1324																										N15p37
Peptidase S24 LexA-like proteins are involved in the SOS response leading to the repair of single-stranded DNA within the bacterial cell. This family includes: the lambda repressor CI/C2 family and related bacterial prophage repressor proteins; LexA (EC 3.4.21.88), the repressor of genes in the cellular SOS response to DNA damage; MucA and the related UmuD proteins, which are lesion-bypass DNA po…	1739	1	202																										N15p38
DNA-binding transcriptional regulator Cro. Bacteriophage P22 Cro protein represses genes normally expressed in early phage development and is necessary for the late stage of lytic growth. It does this by binding to the OL and OR operator-regions normally used by the repressor protein for lysogenic maintenance.	1740	1	71																										N15p39
Phage antitermination protein Q. This family consists of several phage antitermination protein Q and related bacterial sequences. Phage 82 gene Q encodes a phage-specific positive regulator of late gene expression, thought, by analogy to the corresponding gene of phage lambda, to be a transcription antiterminator.	1741	1	248																										N15p40
exonuclease, DNA polymerase III, epsilon subunit family. All proteins in this family for which functions are known are components of the DNA polymerase III complex (epsilon subunit). There is, however, an outgroup that includes paralogs in some gamma-proteobacteria and the n-terminal region of DinG from some low GC gram positive bacteria. This family is based on the phylogenomic analysis of JA Ei…	1742	2	249														Ent-186_38												N15p41
None	1743	1	166																										N15p42
None	1744	1	197																										N15p43
None	1745	1	102																										N15p44
None	1746	1	139																										N15p45
None	1747	1	18																										N15p46
None	1748	1	108																										N15p47
None	1749	1	73																										N15p48
antitoxin HipB; Provisional... DNA-binding transcriptional repressor PuuR; Provisional... Helix-turn-helix XRE-family like proteins... Helix-turn-helix domain. Members of this family contains a DNA-binding helix-turn-helix domain... Helix-turn-helix XRE-family like proteins. Prokaryotic DNA binding proteins belonging to the xenobiotic response element family of transcriptional regulators... Helix…	1750	1	95																										N15p49
Phage-related protein [Function unknown]... Phage derived protein Gp49-like (DUF891). This family consists of hypothetical bacterial proteins of unknown function as well as phage Gp49 proteins.	1751	1	103																										N15p50
None	1752	1	73																										N15p51
None	1753	1	75																										N15p52
putative methyltransferase; Provisional... putative methylase; Provisional... DNA modification methylase [DNA replication, recombination, and repair]... Adenine specific DNA methylase Mod [DNA replication, recombination, and repair]... DNA methylase. Members of this family are DNA methylases. The family contains both N-4 cytosine-specific DNA methylases and N-6 Adenine-specific DNA methylases.	1754	1	284																										N15p53
None	1755	1	101																										N15p54
Phage-related lysozyme (muraminidase) [General function prediction only]... Endolysins and autolysins are found in viruses and bacteria, respectively. The ds DNA phages of eubacteria use endolysins or muralytic enzymes in conjunction with hollin, a small membrane protein, to degrade the peptidoglycan found in bacterial cell walls. Similarly, bacteria produce autolysins to facilitate the biosynthe…	1756	3	180			933Wp45																		JD001_gp60					N15p55
Protein of unknown function (DUF2514). This family is conserved in bacteria and some viruses. The function is not known.	1757	1	181																										N15p56
None	1758	1	67																										N15p57
Domain of unknown function (DUF1937). This domain is found in a set of hypothetical bacterial proteins. Their exact function has not, as yet, been described... Domain of unknown function (DUF4406). This family of proteins is functionally uncharacterized. This family of proteins is found in bacteria and viruses. Proteins in this family are typically between 98 and 145 amino acids in length... Nucl…	1759	1	110																										N15p58
Site-specific DNA methylase [DNA replication, recombination, and repair]... DNA-methyltransferase (dcm). All proteins in this family for which functions are known are DNA-cytosine methyltransferases. This family is based on the phylogenomic analysis of JA Eisen (1999, Ph.D. Thesis, Stanford University) [DNA metabolism, DNA replication, recombination, and repair]... Cytosine-C5 specific DNA methyl…	1760	1	331																										N15p59
None	1761	1	207																										N15p60
None	1762	1	101								Bac-SPO1_1
None	1763	1	226								Bac-SPO1_2
None	1764	1	96								Bac-SPO1_3
None	1765	1	64								Bac-SPO1_4
None	1766	1	31								Bac-SPO1_5
None	1767	1	190								Bac-SPO1_6
None	1768	1	255								Bac-SPO1_7
None	1769	1	350								Bac-SPO1_8
None	1770	1	154								Bac-SPO1_9
None	1771	1	88								Bac-SPO1_10
None	1772	1	90								Bac-SPO1_11
None	1773	1	237								Bac-SPO1_12
None	1774	1	99								Bac-SPO1_13
None	1775	1	77								Bac-SPO1_14
None	1776	1	94								Bac-SPO1_15
None	1777	1	126								Bac-SPO1_16
None	1778	1	117								Bac-SPO1_17
None	1779	2	26								Bac-SPO1_18	Bac-vB_BanS-Tsamsa_gp160
None	1780	1	131								Bac-SPO1_19
None	1781	2	137.5								Bac-SPO1_20, Bac-SPO1_21
None	1782	1	17								Bac-SPO1_22
None	1783	1	221								Bac-SPO1_23
None	1784	1	46								Bac-SPO1_24
None	1785	1	40								Bac-SPO1_25
None	1786	1	79								Bac-SPO1_26
None	1787	1	113								Bac-SPO1_27
None	1788	1	35								Bac-SPO1_28
None	1789	1	56								Bac-SPO1_29
None	1790	1	73								Bac-SPO1_30
None	1791	1	87								Bac-SPO1_31
None	1792	1	362								Bac-SPO1_32
None	1793	1	153								Bac-SPO1_33
None	1794	1	102								Bac-SPO1_34
None	1795	1	100								Bac-SPO1_35
None	1796	1	94								Bac-SPO1_36
None	1797	1	84								Bac-SPO1_37
None	1798	1	94								Bac-SPO1_38
None	1799	1	101								Bac-SPO1_39
None	1800	1	119								Bac-SPO1_40
None	1801	1	102								Bac-SPO1_41
None	1802	1	123								Bac-SPO1_42
None	1803	1	89								Bac-SPO1_43
None	1804	1	101								Bac-SPO1_44
None	1805	3	134	16-3_79							Bac-SPO1_45	Bac-vB_BanS-Tsamsa_gp079
hypothetical protein... Phage protein (N4 Gp49/phage Sf6 gene 66) family. This family of phage proteins is functionally uncharacterized. The family includes bacteriophage Sf6 gene 66 as well as phage N4 GP49 protein. Proteins in this family are typically between 87 and 154 amino acids in length. There is a conserved NGF sequence motif.	1806	1	96								Bac-SPO1_46
None	1807	1	103								Bac-SPO1_47
Uncharacterized conserved protein [Function unknown].	1808	1	240								Bac-SPO1_48
None	1809	1	82								Bac-SPO1_49
None	1810	1	139								Bac-SPO1_50
None	1811	1	75								Bac-SPO1_51
None	1812	1	160								Bac-SPO1_52
None	1813	1	190								Bac-SPO1_53
ParB-like nuclease domain. Plasmid RK2 ParB preferentially cleaves single-stranded DNA. ParB also nicks supercoiled plasmid DNA preferably at sites with potential single-stranded character, like AT-rich regions and sequences that can form cruciform structures. ParB also exhibits 5-->3 exonuclease activity... Stage 0 sporulation protein J (antagonist of Soj) containing ParB-like nuclease domain [T…	1814	1	207								Bac-SPO1_55
RNA polymerase sigma-E factor. Members of this family comprise the Firmicutes lineage endospore formation-specific sigma factor SigE, also called SpoIIGB and sigma-29. As characterized in Bacillus subtilis, this protein is synthesized as a precursor, specifically in the mother cell compartment, and must cleaved by the SpoIIGA protein to be made active [Transcription, Transcription factors, Cellul…	1815	1	231								Bac-SPO1_56
None	1816	1	120								Bac-SPO1_57
None	1817	1	314								Bac-SPO1_58
Exopolysaccharide biosynthesis protein related to N-acetylglucosamine-1-phosphodiester alpha-N-acetylglucosaminidase [Carbohydrate transport and metabolism]... Predicted periplasmic protein (DUF2233). This domain, found in various hypothetical bacterial proteins, has no known function.	1818	1	437								Bac-SPO1_62
None	1819	1	65								Bac-SPO1_63
Chaperone of endosialidase. This is the very C-terminal, chaperone, domain of the bacteriophage protein endosialidase. It releases itself, via the serine-lysine dyad at the N-terminus, from the remainder of the end-tail-spike. Cleavage occurs after the threonine which is the final residue of the End-tail-spike family, pfam12219. The endosialidase protein forms homotrimeric molecules in bacterioph…	1820	1	481								Bac-SPO1_64
hypothetical protein; Provisional... Phosphate starvation-inducible protein PhoH, predicted ATPase [Signal transduction mechanisms]... NYN ribonuclease and ATPase of PhoH family domains [General function prediction only]... PhoH-like protein. PhoH is a cytoplasmic protein and predicted ATPase that is induced by phosphate starvation.	1821	1	298								Bac-SPO1_66
None	1822	1	57								Bac-SPO1_67
Uncharacterized protein conserved in bacteria [Function unknown]... 3D domain. This short presumed domain contains three conserved aspartate residues, hence the name 3D. It has been shown to be part of the catalytic double psi beta barrel domain of MltA.	1823	1	211								Bac-SPO1_68
None	1824	1	61								Bac-SPO1_71
None	1825	1	44								Bac-SPO1_72
None	1826	1	138								Bac-SPO1_73
None	1827	1	244								Bac-SPO1_76
None	1828	1	119								Bac-SPO1_78
None	1829	1	244								Bac-SPO1_79
None	1830	1	239								Bac-SPO1_80
None	1831	1	188								Bac-SPO1_81
None	1832	1	285								Bac-SPO1_82
None	1833	1	67								Bac-SPO1_83
None	1834	2	199.5								Bac-SPO1_86, Bac-SPO1_87
None	1835	1	890								Bac-SPO1_88
None	1836	1	351								Bac-SPO1_90
None	1837	1	229								Bac-SPO1_91
None	1838	1	231								Bac-SPO1_92
Protein of unknown function (DUF2634). Some members in this family of proteins are annotated as phage related, xkdS however currently there is no known function... Gene 25-like lysozyme. This family includes the phage protein Gene 25 from T4 which is a structural component of the outer wedge of the baseplate that has acidic lysozyme activity. The family also includes relatives from bacteria that …	1839	1	218								Bac-SPO1_93
None	1840	1	362								Bac-SPO1_95
None	1841	1	70								Bac-SPO1_98
Pectate lyase superfamily protein. This family of proteins possesses a beta helical structure like Pectate lyase. This family is most closely related to glycosyl hydrolase family 28.	1842	1	376								Bac-SPO1_99
C1q domain. C1q is a subunit of the C1 enzyme complex that activates the serum complement system.	1843	1	638								Bac-SPO1_100
None	1844	1	431								Bac-SPO1_101
Endopygalactorunase [Cell envelope biogenesis, outer membrane]... nitrous oxide reductase family maturation protein NosD. Members of this family include NosD, a repetitive periplasmic protein required for the maturation of the copper-containing enzyme nitrous-oxide reductase. NosD appears to be part of a complex with NosF (an ABC transporter family ATP-binding protein) and NosY (a six-helix trans…	1845	1	696								Bac-SPO1_102
None	1846	1	157								Bac-SPO1_103
None	1847	1	67								Bac-SPO1_104
nitrous oxide reductase family maturation protein NosD. Members of this family include NosD, a repetitive periplasmic protein required for the maturation of the copper-containing enzyme nitrous-oxide reductase. NosD appears to be part of a complex with NosF (an ABC transporter family ATP-binding protein) and NosY (a six-helix transmembrane protein in the ABC-2 permease family). However, NosDFY-li…	1848	1	601								Bac-SPO1_105
Holin family. Phage holins and lytic enzymes are both necessary for bacterial lysis and virus dissemination.This family also includes TcdE/UtxA involved in toxin secretion in Clostridium difficile.	1849	1	172								Bac-SPO1_106
spore cortex-lytic enzyme. Members of this protein family are the spore cortex-lytic enzyme SleB from Bacillus subtilis and other Gram-positive, endospore-forming bacterial species. This protein is stored in an inactive form in the spore and activated during germination [Cellular processes, Sporulation and germination]... Putative peptidoglycan-binding domain-containing protein [Cell envelope bio…	1850	1	343								Bac-SPO1_107
None	1851	1	124								Bac-SPO1_108
None	1852	1	257								Bac-SPO1_110
None	1853	1	181								Bac-SPO1_112
None	1854	1	98								Bac-SPO1_114
None	1855	1	42								Bac-SPO1_115
None	1856	1	72								Bac-SPO1_116
None	1857	1	102								Bac-SPO1_117
ComE operon protein 2. This protein is found in the ComE operon for 'late competence' as characterized in B. subtilis. Proteins in this family contain homology to a cytidine/deoxycytidine deaminase domain family (pfam00383), and may carry out this activity... deoxycytidylate deaminase; Provisional... Deoxycytidylate deaminase [Nucleotide transport and metabolism]... Deoxycytidylate deaminase doma…	1858	1	114								Bac-SPO1_118
CHC2 zinc finger. This domain is principally involved in DNA binding in DNA primases... zinc finger... TOPRIM_DnaG_primases: The topoisomerase-primase (TORPIM) nucleotidyl transferase/hydrolase domain found in the active site regions of proteins similar to Escherichia coli DnaG. Primases synthesize RNA primers for the initiation of DNA replication. DnaG type primases are often closely associated …	1859	1	344								Bac-SPO1_120
deoxyuridine 5'-triphosphate nucleotidohydrolase (dut). The main function of these proteins is in maintaining the levels of dUTP in the cell to prevent dUTP incorporation into DNA during DNA replication. Pol proteins in viruses are very similar to this protein family. This family is based on the phylogenomic analysis of JA Eisen (1999, Ph.D. Thesis, Stanford University). Changed role from 132 to …	1860	1	171								Bac-SPO1_121
None	1861	1	110								Bac-SPO1_122
None	1862	1	208								Bac-SPO1_124
None	1863	1	88								Bac-SPO1_125
None	1864	1	225								Bac-SPO1_126
None	1865	1	155								Bac-SPO1_127
None	1866	1	285								Bac-SPO1_128
None	1867	1	47								Bac-SPO1_129
Replication-relaxation. This family includes proteins which are essential for plasmid replication and plasmid DNA relaxation.	1868	1	274								Bac-SPO1_130
ATPases associated with a variety of cellular activities. AAA - ATPases associated with a variety of cellular activities. This profile/alignment only detects a fraction of this vast family. The poorly conserved N-terminal helix is missing from the alignment... The AAA+ (ATPases Associated with a wide variety of cellular Activities) superfamily represents an ancient group of ATPases belonging to t…	1869	2	917.5								Bac-SPO1_131	Bac-vB_BanS-Tsamsa_gp263
None	1870	1	73								Bac-SPO1_132
None	1871	1	48								Bac-SPO1_133
None	1872	1	48								Bac-SPO1_134
None	1873	1	141								Bac-SPO1_135
PRTRC system protein D. A novel genetic system characterized by six major proteins, included a ParB homolog and a ThiF homolog, is designated PRTRC, or ParB-Related,ThiF-Related Cassette. It is often found on plasmids. This protein family is designated PRTRC system protein D. The gray zone, between trusted and noise, includes proteins found in the same genomes as other proteins of the PRTRC syste…	1874	1	339								Bac-SPO1_136
None	1875	1	148								Bac-SPO1_137
None	1876	1	53								Bac-SPO1_139
None	1877	1	171								Bac-SPO1_140
thymidylate synthase, methanogen type. Thymidylate synthase makes dTMP for DNA synthesis, and is among the most widely distributed of all enzymes. Members of this protein family are encoded within a completed genome sequence if and only if that species is one of the methanogenenic archaea. In these species, tetrahydromethanopterin replaces tetrahydrofolate, The member from Methanobacterium thermo…	1878	1	383								Bac-SPO1_141
None	1879	1	84								Bac-SPO1_142
None	1880	1	134								Bac-SPO1_143
None	1881	1	226								Bac-SPO1_144
Intron encoded nuclease repeat motif. Repeat of unknown function, but possibly DNA-binding via helix-turn-helix motif (Ponting, unpublished)... NUMOD4 motif. NUMOD4 is a putative DNA-binding motif found in homing endonucleases and related proteins... HNH endonuclease. This is a zinc-binding loop of Fold group 7 as found in endo-deoxy-ribonucleases and HNH nucleases.	1882	1	174								Bac-SPO1_147
None	1883	1	58								Bac-SPO1_148
None	1884	1	56								Bac-SPO1_149
None	1885	1	329								Bac-SPO1_150
None	1886	1	100								Bac-SPO1_151
integrating conjugative element relaxase, PFL_4751 family. Members of this protein family are the TraI putative relaxases required for transfer by a subclass of integrating conjugative elements (ICE) as found in Pseudomonas fluorescens Pf-5, and understood from study of two related ICE, SXT and R391. This model represents the N-terminal domain. Note that no homology is detected to the similarly n…	1887	2	190.5								Bac-SPO1_152																													c-st_CST053
None	1888	1	77								Bac-SPO1_153
None	1889	1	76								Bac-SPO1_154
5'-3' exonuclease, N-terminal resolvase-like domain... flap endonuclease-like protein; Provisional... H3TH domains of structure-specific 5' nucleases (or flap endonuclease-1-like) involved in DNA replication, repair, and recombination. The 5' nucleases of this superfamily are capable of both 5'-3' exonucleolytic activity and cleaving bifurcated or branched DNA, in an endonucleolytic, structure-sp…	1890	1	314								Bac-SPO1_155
None	1891	1	88								Bac-SPO1_156
The Oligonucleotide/oligosaccharide binding (OB)-fold domain of ATP-dependent DNA ligase LigD is a DNA-binding module that is part of the catalytic core unit. ATP-dependent polynucleotide ligases catalyze phosphodiester bond formation using nicked nucleic acid substrates with the high energy nucleotide of ATP as a cofactor in a three step reaction mechanism. DNA ligases play a vital role in the d…	1892	2	428.5								Bac-SPO1_157	Bac-vB_BanS-Tsamsa_gp178
None	1893	1	101								Bac-SPO1_158
RNA polymerase sigma factor, sigma-70 family. This model encompasses all varieties of the sigma-70 type sigma factors including the ECF subfamily. A number of sigma factors have names with a different number than 70 (i.e. sigma-38), but in fact, all except for the Sigma-54 family (TIGR02395) are included within this family. Several PFAM models hit segments of these sequences including Sigma-70 re…	1894	1	197								Bac-SPO1_159
None	1895	1	125								Bac-SPO1_160
None	1896	1	77								Bac-SPO1_161
None	1897	1	87								Bac-SPO1_162
None	1898	1	83								Bac-SPO1_163
Phage-related replication protein [General function prediction only]... Protein of unknown function (DUF867). This family consists of a number of bacterial and phage proteins with no known function and is present in Bacillus species and the Lambda-like viruses.	1899	1	206								Bac-SPO1_164
None	1900	1	161								Bac-SPO1_165
None	1901	1	124								Bac-SPO1_166
None	1902	1	102								Bac-SPO1_167
None	1903	1	129								Bac-SPO1_168
Small, acid-soluble spore proteins, alpha/beta type.	1904	1	80								Bac-SPO1_169
None	1905	1	49								Bac-SPO1_170
None	1906	1	62								Bac-SPO1_171
None	1907	1	80								Bac-SPO1_172
ATP-dependent DNA helicase Rep. Designed to identify rep members of the uvrD/rep subfamily [DNA metabolism, DNA replication, recombination, and repair]... DNA helicase II. Designed to identify uvrD members of the uvrD/rep subfamily [DNA metabolism, DNA replication, recombination, and repair]... ATP-dependent DNA helicase Rep; Provisional... DNA helicase IV; Provisional... Superfamily I DNA and RN…	1908	2	785								Bac-SPO1_173																													c-st_CST183
None	1909	1	181								Bac-SPO1_174
None	1910	1	51								Bac-SPO1_175
None	1911	1	154								Bac-SPO1_176
None	1912	1	117								Bac-SPO1_177
None	1913	1	76								Bac-SPO1_178
None	1914	1	181								Bac-SPO1_179
Part of AAA domain.	1915	1	168								Bac-SPO1_180
None	1916	1	36								Bac-SPO1_181
None	1917	1	108								Bac-SPO1_182
None	1918	1	61								Bac-SPO1_183
None	1919	1	75								Bac-SPO1_184
None	1920	1	188								Bac-SPO1_185
None	1921	1	85								Bac-SPO1_186
None	1922	1	96								Bac-SPO1_187
None	1923	1	119								Bac-SPO1_188
None	1924	1	43								Bac-SPO1_189
None	1925	1	117								Bac-SPO1_190
None	1926	1	92								Bac-SPO1_191
None	1927	1	136								Bac-SPO1_192
Protein of unknown function (DUF2829). This is a uncharacterized family of proteins found in bacteria and bacteriphages.	1928	1	89								Bac-SPO1_193
None	1929	1	75								Bac-SPO1_194
None	1930	1	62								Bac-SPO1_195
None	1931	1	89								Bac-SPO1_196
None	1932	1	46								Bac-SPO1_197
None	1933	1	103								Bac-SPO1_198
None	1934	1	57								Bac-SPO1_199
None	1935	1	73								Bac-SPO1_200
None	1936	1	94								Bac-SPO1_201
None	1937	1	92								Bac-SPO1_202
None	1938	1	78								Bac-SPO1_203
None	1939	1	125								Bac-SPO1_204
None	1940	1	73								Bac-SPO1_205
None	1941	1	119								Bac-SPO1_206
None	1942	1	119								Bac-SPO1_207
None	1943	1	102								Bac-SPO1_208
None	1944	1	55								Bac-SPO1_209
None	1945	2	102															Ent-LP7_1																ST64Tp50
None	1946	3	162															Ent-LP7_2														P22_71		ST64Tp51
Bacteriophage terminase large (ATPase) subunit and inactivated derivatives [General function prediction only]... phage terminase, large subunit, PBSX family. This model detects members of a highly divergent family of the large subunit of phage terminase. All members are encoded by phage genomes or within prophage regions of bacterial genomes. This is a distinct family from pfam03354 [Mobile and e…	1947	3	497															Ent-LP7_3														P22_1		ST64Tp52
None	1948	1	34																																				YerS-PY100_1
None	1949	1	184																																				YerS-PY100_2
None	1950	1	75																																				YerS-PY100_3
None	1951	1	64																																				YerS-PY100_4
None	1952	1	76																																				YerS-PY100_5
None	1953	1	67																																				YerS-PY100_6
None	1954	1	66																																				YerS-PY100_7
None	1955	1	71																																				YerS-PY100_8
None	1956	1	68																																				YerS-PY100_9
None	1957	1	59																																				YerS-PY100_10
None	1958	1	125																																				YerS-PY100_11
None	1959	1	230																																				YerS-PY100_12
None	1960	1	70																																				YerS-PY100_13
None	1961	1	67																																				YerS-PY100_14
None	1962	1	104																																				YerS-PY100_15
None	1963	1	59																																				YerS-PY100_16
None	1964	1	191																																				YerS-PY100_17
phage uncharacterized protein (putative large terminase), C-terminal domain. This model represents the C-terminal region of a set of phage proteins typically about 400-500 amino acids in length, although some members are considerably shorter. An article on Methanobacterium phage Psi-M2 (PMID:9791169) calls the member from that phage, ORF9, a putative large terminase subunit, and ORF8 a candidate …	1965	3	484.667																					JD001_gp34															YerS-PY100_18					phiPLPE_18
None	1966	1	63																																				YerS-PY100_19
None	1967	1	74																																				YerS-PY100_20
None	1968	1	64																																				YerS-PY100_21
None	1969	1	97																																				YerS-PY100_22
None	1970	1	118																																				YerS-PY100_23
None	1971	1	98																																				YerS-PY100_24
None	1972	1	108																																				YerS-PY100_25
None	1973	1	141																																				YerS-PY100_26
None	1974	1	60																																				YerS-PY100_27
None	1975	1	88																																				YerS-PY100_28
None	1976	1	222																																				YerS-PY100_29
None	1977	1	123																																				YerS-PY100_30
None	1978	1	146																																				YerS-PY100_31
None	1979	1	79																																				YerS-PY100_32
None	1980	1	52																																				YerS-PY100_33
phage N-6-adenine-methyltransferase. This model is a fragment-mode model for a phage-borne DNA N-6-adenine-methyltransferase [Mobile and extrachromosomal element functions, Prophage functions, DNA metabolism, Restriction/modification]... DNA N-6-adenine-methyltransferase (Dam). This family consists of several bacterial and phage DNA N-6-adenine-methyltransferase (Dam) like sequences.	1981	1	215																																				YerS-PY100_34
None	1982	1	92																																				YerS-PY100_36
None	1983	1	94																																				YerS-PY100_37
None	1984	1	71																																				YerS-PY100_38
None	1985	1	57																																				YerS-PY100_39
None	1986	1	132																																				YerS-PY100_40
None	1987	1	56																																				YerS-PY100_41
None	1988	1	57																																				YerS-PY100_42
None	1989	1	107																																				YerS-PY100_43
None	1990	1	79																																				YerS-PY100_44
None	1991	1	82																																				YerS-PY100_45
None	1992	1	204																																				YerS-PY100_46
None	1993	1	36																																				YerS-PY100_47
D-alanyl-D-alanine carboxypeptidase. This family resembles VanY, pfam02557, which is part of the peptidase M15 family... D-alanyl-D-alanine carboxypeptidase. This family resembles VanY, pfam02557, which is part of the peptidase M15 family... D-alanyl-D-alanine carboxypeptidase. This family resembles VanY, pfam02557, which is part of the peptidase M15 family.	1994	3	133																														RB49p102	ST64Tp46					YerS-PY100_48
None	1995	1	112																																				YerS-PY100_49
None	1996	1	63																																				YerS-PY100_50
None	1997	1	51																																				YerS-PY100_51
None	1998	3	398.667	16-3_44																				JD001_gp38															YerS-PY100_52
polynucleotide kinase; Provisional... HAD superfamily, subfamily IIIB (Acid phosphatase). This family proteins includes acid phosphatases and a number of vegetative storage proteins.	1999	1	152																																				YerS-PY100_53
[truncated: 2,095 more rows]

## Sheet: cluster table
domains	pham	number of members	mean translation length	A1	B1	B2	C1	C2	C3	D1	D2	E1	E2	E3	E4	E5	E6	F1	F2
None	1	2	152				2
None	2	1	66				1
None	3	4	76.5				4
protein kinase... protein kinase... protein kinase.	4	3	365.667				3
T3/T7-like RNA polymerase... Mitochondrial DNA-directed RNA polymerase [Transcription]... DNA-dependent RNA polymerase. This is a family of single chain RNA polymerases... DNA-directed RNA polymerase N-terminal. This is the N-terminal domain of DNA-directed RNA polymerase. This domain has a role in interaction with regions of upstream promoter DNA and the nascent RNA chain, leading to the process…	5	3	883.667				3
None	6	2	90				2
hypothetical protein... hypothetical protein.	7	2	46				2
Protein of unknown function (DUF2745). This is a viral family of proteins with unknown function... host dGTPase inhibitor... Protein of unknown function (DUF2745). This is a viral family of proteins with unknown function... host dGTPase inhibitor... Protein of unknown function (DUF2745). This is a viral family of proteins with unknown function... host dGTPase inhibitor.	8	3	89.3333				3
Adenylation domain of ATP-dependent DNA Ligases. ATP-dependent polynucleotide ligases catalyze phosphodiester bond formation using nicked nucleic acid substrates with the high energy nucleotide of ATP as a cofactor in a three step reaction mechanism. DNA ligases play a vital role in the diverse processes of DNA replication, recombination and repair. ATP-dependent ligases are present in many organ…	9	3	350.333				3
putative NHN endonuclease... HNH endonuclease. This is a zinc-binding loop of Fold group 7 as found in endo-deoxy-ribonucleases and HNH nucleases.	10	1	157				1
None	11	1	25				1
hypothetical protein... Bladder cancer-related protein BC10. This family consists of a series of short proteins of around 90 residues in length. The human protein BC10 has been implicated in bladder cancer where the transcription of the gene coding for this protein is nearly completely abolished in highly invasive transitional cell carcinomas (TCCs). The protein is a small globular protein contai…	12	3	85.3333				3
Protein of unknwon function (DUF3310). This is a family of conserved bacteriophage proteins of unknown function... Protein of unknwon function (DUF3310). This is a family of conserved bacteriophage proteins of unknown function... Protein of unknwon function (DUF3310). This is a family of conserved bacteriophage proteins of unknown function.	13	3	171.667				3
None	14	2	44				2
inhibitor of host bacterial RNA polymerase... inhibitor of host bacterial RNA polymerase... inhibitor of host bacterial RNA polymerase.	15	3	65.3333				3
single-stranded DNA-binding protein... single-stranded DNA-binding protein... single-stranded DNA-binding protein.	16	3	232				3
Phage endonuclease I. The bacteriophage endonuclease I is a nuclease that is selective for the structure of the four-way Holliday DNA junction... endonuclease I... Phage endonuclease I. The bacteriophage endonuclease I is a nuclease that is selective for the structure of the four-way Holliday DNA junction... endonuclease I... Phage endonuclease I. The bacteriophage endonuclease I is a nuclease th…	17	3	151.667				3
Animal peptidoglycan recognition proteins homologous to Bacteriophage T3 lysozyme. The bacteriophage molecule, but not its moth homologue, has been shown to have N-acetylmuramoyl-L-alanine amidase activity. One member of this family, Tag7, is a cytokine... Peptidoglycan recognition proteins (PGRPs) are pattern recognition receptors that bind, and in certain cases, hydrolyze peptidoglycans (PGNs) …	18	4	158.25				3											1
None	19	1	35				1
Zinc-binding domain of primase-helicase... Zinc-binding domain of primase-helicase. This region represents the zinc binding domain. It is found in the N-terminal region of the bacteriophage P4 alpha protein, which is a multifunctional protein with origin recognition, helicase and primase activities... Topoisomerase-primase domain. This is a nucleotidyl transferase/hydrolase domain found in type I…	20	4	535				4
None	21	1	35				1
hypothetical protein.	22	1	109				1
hypothetical protein... hypothetical protein... hypothetical protein.	23	3	70				3
hypothetical protein... hypothetical protein... hypothetical protein.	24	3	92.3333				3
Family A polymerase primarily fills DNA gaps that arise during DNA repair, recombination and replication. DNA polymerase family A, 5'-3' polymerase domain. Family A polymerase functions primarily to fill DNA gaps that arise during DNA repair, recombination and replication. DNA-dependent DNA polymerases can be classified into six main groups based upon phylogenetic relationships with E. coli polym…	25	4	624				4
HNH endonuclease. This is a zinc-binding loop of Fold group 7 as found in endo-deoxy-ribonucleases and HNH nucleases... HNH endonuclease. This is a zinc-binding loop of Fold group 7 as found in endo-deoxy-ribonucleases and HNH nucleases.	26	2	105.5				2
host protein H-NS-interacting protein... Protein of unknown function (DUF2675). Members in this family of proteins are annotated as Gene protein 5.5. Currently no function is known... host protein H-NS-interacting protein... Protein of unknown function (DUF2675). Members in this family of proteins are annotated as Gene protein 5.5. Currently no function is known... host protein H-NS-interacting p…	27	3	123				3
hypothetical protein... hypothetical protein.	28	2	69				2
host recBCD nuclease inhibitor.	29	1	60				1
H3TH domain of bacteriophage T3, T4 RNase H, T5-5' nucleases, and homologs. H3TH (helix-3-turn-helix) domains of bacteriophage T5-5'nuclease (5'-3' exonuclease or T5FEN), bacteriophage T4 RNase H (T4FEN), bacteriophage T3 (T3 phage exodeoxyribonuclease) and other similar 5' nucleases are included in this family. The T5-5'nuclease is a 5'-3' exodeoxyribonuclease that also exhibits endonucleolytic …	30	3	301.667				3
None	31	1	76				1
None	32	2	37				2
hypothetical protein... Protein of unknown function (DUF2717). Members in this family of proteins are annotated as gene 6.5 protein however currently there is no known function... hypothetical protein... Protein of unknown function (DUF2717). Members in this family of proteins are annotated as gene 6.5 protein however currently there is no known function... hypothetical protein... Protein of unkn…	33	3	76.3333				3
hypothetical protein... hypothetical protein... hypothetical protein.	34	3	84.6667				3
tail assembly protein... Bacteriophage T7 virion assembly protein. This family of proteins represents the gene product 7.3 from T7 bacteriophage. The protein is localized to the tail and is thought to be important in virion assembly. Particles assembled in the absence of the protein fail to adsorb to cells... tail assembly protein... Bacteriophage T7 virion assembly protein. This family of protei…	35	3	103.667				3
Bacteriophage head to tail connecting protein. This family of head-tail connector proteins is found in bacteria and viruses. Proteins in this family are typically between 516 and 555 amino acids in length. This protein is found in Phage T7 and T3 among others... Bacteriophage head to tail connecting protein. This family of head-tail connector proteins is found in bacteria and viruses. Proteins in…	36	3	535.333				3
Phage T7 capsid assembly protein... capsid assembly protein... Phage T7 capsid assembly protein... capsid assembly protein... Phage T7 capsid assembly protein... capsid assembly protein.	37	3	309				3
major capsid protein... major capsid protein... major capsid protein... major capsid protein.	38	4	368				4
tail tubular protein A... tail tubular protein A... tail tubular protein A.	39	3	196				3
None	40	3	798.667				3
hypothetical protein... Protein of unknown function (DUF2833). This family of proteins with unknown function are found in the bacteriophage T7. Some of the members of this family are annotated as gene 13 protein... internal virion protein A... hypothetical protein... Protein of unknown function (DUF2833). This family of proteins with unknown function are found in the bacteriophage T7. Some of the…	41	3	137.333				3
recombination endonuclease VII; Provisional... Recombination endonuclease VII.	42	1	129				1
internal virion protein B... internal virion protein B... internal virion protein B.	43	3	196.667				3
internal virion protein C... internal virion protein C... internal virion protein C.	44	3	739				3
membrane-bound lytic murein transglycosylase D; Provisional... lytic murein transglycosylase; Provisional... Transglycosylase SLT domain. This family is distantly related to pfam00062. Members are found in phages, type II, type III and type IV secretion systems... internal virion protein D... Soluble lytic murein transglycosylase and related regulatory proteins (some contain LysM/invasin domains)…	45	3	1318.67				3
Phage T7 tail fibre protein. The bacteriophage T7 tail complex consists of a conical tail-tube surrounded by six kinked tail-fibres, which are oligomers of the viral protein gp17... tail fiber protein... Chaperone of endosialidase. This is the very C-terminal, chaperone, domain of the bacteriophage protein endosialidase. It releases itself, via the serine-lysine dyad at the N-terminus, from the r…	46	3	585.333				3
Phage holin family 6. Holins are a diverse family of proteins that cause bacterial membrane lysis during late-protein synthesis... type II holin... Phage holin family 6. Holins are a diverse family of proteins that cause bacterial membrane lysis during late-protein synthesis... type II holin... Phage holin family 6. Holins are a diverse family of proteins that cause bacterial membrane lysis durin…	47	3	67				3
DNA packaging protein. This DNA packaging protein is also referred to as gene 18 product (gp18). This protein is required for DNA packaging and functions in a complex with gp19... DNA packaging protein, small subunit... DNA packaging protein. This DNA packaging protein is also referred to as gene 18 product (gp18). This protein is required for DNA packaging and functions in a complex with gp19...…	48	3	88.6667				3
phage lambda Rz-like lysis protein... Bacteriophage Rz lysis protein. This protein is involved in host lysis. This family is not considered to be a peptidase according to the MEROPs database. This family Rz and the Rz1 protein (pfam06085) represent a unique example of two genes located in different reading frames in the same nucleotide sequence, which encode different proteins that are both requi…	49	3	146.667				3
phage lambda Rz1-like protein.	50	1	84				1
Terminase-like family. This family represents a group of terminase proteins.	51	3	586.333				3
hypothetical protein.	52	1	77				1
None	53	1	42				1
hypothetical protein... hypothetical protein.	54	2	49				2
None	55	3	106					2			1
None	56	1	161								1
None	57	1	104								1
None	58	1	145								1
None	59	1	65								1
None	60	1	52								1
None	61	1	69								1
None	62	1	71								1
None	63	1	104								1
None	64	1	58								1
None	65	1	106								1
Domain of unknown function (DUF4326). This family of proteins is functionally uncharacterized. This family of proteins is found in bacteria, archaea, eukaryotes and viruses. Proteins in this family are typically between 100 and 162 amino acids in length. There are two completely conserved residues (P and C) that may be functionally important... Domain of unknown function (DUF4326). This family of…	66	2	108								1	1
None	67	1	61								1
hypothetical protein... hypothetical protein.	68	2	127.5					1			1
T3/T7-like RNA polymerase... T3/T7-like RNA polymerase... T3/T7-like RNA polymerase... Mitochondrial DNA-directed RNA polymerase [Transcription].	69	3	271					1			2
T3/T7-like RNA polymerase... Mitochondrial DNA-directed RNA polymerase [Transcription]... DNA-dependent RNA polymerase. This is a family of single chain RNA polymerases... T3/T7-like RNA polymerase... Mitochondrial DNA-directed RNA polymerase [Transcription]... DNA-dependent RNA polymerase. This is a family of single chain RNA polymerases... T3/T7-like RNA polymerase... DNA-dependent RNA polymera…	70	4	302.5					2			2
None	71	1	279								1
hypothetical protein... hypothetical protein... hypothetical protein.	72	3	103.667								1			2
None	73	1	68								1
prohibitin homologues. prohibitin homologues... Membrane protease subunits, stomatin/prohibitin homologs [Posttranslational modification, protein turnover, chaperones]... SPFH domain / Band 7 family. This family has been called SPFH, Band 7 or PHB domain. Recent phylogenetic analysis has shown this domain to be a slipin or Stomatin-like integral membrane domain conserved from protozoa to mammals.…	74	2	277.5								2
None	75	1	74								1
HNH endonuclease. This is a zinc-binding loop of Fold group 7 as found in endo-deoxy-ribonucleases and HNH nucleases... HNH endonuclease. This is a zinc-binding loop of Fold group 7 as found in endo-deoxy-ribonucleases and HNH nucleases.	76	2	116.5					1			1
None	77	1	56								1
MoxR-like ATPases [General function prediction only]... AAA ATPase containing von Willebrand factor type A (vWA) domain [General function prediction only]... MoxR-like ATPases [General function prediction only]... The AAA+ (ATPases Associated with a wide variety of cellular Activities) superfamily represents an ancient group of ATPases belonging to the ASCE (for additional strand, catalytic E) di…	78	3	347					1			2
von Willebrand factor (vWF) type A domain. VWA domains in extracellular eukaryotic proteins mediate adhesion via metal ion-dependent adhesion sites (MIDAS). Intracellular VWA domains and homologues in prokaryotes have recently been identified. The proposed VWA domains in integrin beta subunits have recently been substantiated using sequence-based methods... Uncharacterized protein conserved in ba…	79	3	382					1			2
2'-deoxyuridine 5'-triphosphatase... Trimeric dUTP diphosphatases. Trimeric dUTP diphosphatases, or dUTPases, are the most common family of dUTPase, found in bacteria, eukaryotes, and archaea. They catalyze the hydrolysis of the dUTP-Mg complex (dUTP-Mg) into dUMP and pyrophosphate. This reaction is crucial for the preservation of chromosomal integrity as it removes dUTP and therefore reduces the…	80	2	160.5					1			1
None	81	1	66								1
None	82	1	80								1
None	83	1	153								1
Predicted alternative thymidylate synthase [Nucleotide transport and metabolism]... thymidylate synthase, flavin-dependent. Two forms of microbial thymidylate synthase are known: ThyA (2.1.1.45) and ThyX (2.1.1.148). This model describes ThyX, a homotetrameric flavoprotein. Both enzymes convert dUMP to dTMP. Under oxygen-limiting conditions, thyX can complement a thyA mutation [Purines, pyrimidin…	84	2	308					1			1
None	85	1	77								1
None	86	1	108								1
TopoisomeraseII. Eukaryotic DNA topoisomerase II, GyrB, ParE... Histidine kinase-like ATPases; This family includes several ATP-binding proteins for example: histidine kinase, DNA gyrase B, topoisomerases, heat shock protein HSP90, phytochrome-like ATPases and DNA mismatch repair proteins... Histidine kinase-, DNA gyrase B-, and HSP90-like ATPase. This family represents, additionally, the structu…	87	2	843					1			1
None	88	2	615					1			1
None	89	2	153					1			1
Nucleoside Triphosphate Pyrophosphohydrolase (EC 3.6.1.8) MazG-like domain found in Deinococcus radiodurans DR2231 protein and its bacterial homologs. This family includes a MazG-like NTP-PPase from Deinococcus radiodurans (DR2231), a putative NTP-PPase YP_001813558.1 from Exiguobacterium sibiricum and their bacterial homologs. DR2231 shows significant structural resemblance to MazG proteins, but…	90	2	151					1			1
ATP-dependent exoDNAse (exonuclease V), alpha subunit - helicase superfamily I member [DNA replication, recombination, and repair]... exodeoxyribonuclease V, alpha subunit. This family describes the exodeoxyribonuclease V alpha subunit, RecD. RecD is part of a RecBCD complex. A related family in the Gram-positive bacteria separates in a phylogenetic tree, has an additional N-terminal extension of…	91	3	431.333					1			2
None	92	2	174.5					1			1
Family A polymerase primarily fills DNA gaps that arise during DNA repair, recombination and replication. DNA polymerase family A, 5'-3' polymerase domain. Family A polymerase functions primarily to fill DNA gaps that arise during DNA repair, recombination and replication. DNA-dependent DNA polymerases can be classified into six main groups based upon phylogenetic relationships with E. coli polym…	93	3	868.667					1			2
None	94	1	112								1
None	95	3	153					1			2
None	96	3	326.667					1			2
Primase C terminal 1 (PriCT-1). This alpha helical domain is found at the C terminal of primases... Primase C terminal 1 (PriCT-1). This alpha helical domain is found at the C terminal of primases... Primase C terminal 1 (PriCT-1). This alpha helical domain is found at the C terminal of primases.	97	3	716.333					1			2
AAA domain. This AAA domain is found in a wide variety of presumed phage proteins.	98	3	250					1			2
None	99	3	252					1			2
None	100	2	185.5					1			1
None	101	1	144								1
hypothetical protein... Phage protein (N4 Gp49/phage Sf6 gene 66) family. This family of phage proteins is functionally uncharacterized. The family includes bacteriophage Sf6 gene 66 as well as phage N4 GP49 protein. Proteins in this family are typically between 87 and 154 amino acids in length. There is a conserved NGF sequence motif... hypothetical protein... Phage protein (N4 Gp49/phage Sf6 ge…	102	4	125.5								2				1	1
Protein of unknown function (DUF2829). This is a uncharacterized family of proteins found in bacteria and bacteriphages.	103	1	160								1
None	104	3	3488.67					1			2
None	105	2	663.5					1			1
None	106	2	162					1			1
None	107	3	895.333					1			2
None	108	3	322					1			2
None	109	3	206					1			2
None	110	3	402.333					1			2
None	111	3	404.667					1			2
None	112	2	119					1			1
None	113	3	748.333					1			2
None	114	3	169.333					1			2
Lysozyme family protein [General function prediction only]... Glycosyl hydrolase 108. This family acts as a lysozyme (N-acetylmuramidase), EC:3.2.1.17. It contains a conserved EGGY motif near the N-terminus, the glutamic acid within this motif is essential for catalytic activity. In bacteria, it may activate the secretion of large proteins via the breaking and rearrangement of the peptidoglycan l…	115	2	208.5					1			1
None	116	1	87								1
None	117	2	111					1			1
None	118	1	417								1
None	119	1	1382								1
hypothetical protein; Provisional.	120	1	556								1
None	121	3	234					1			2
phage uncharacterized protein (putative large terminase), C-terminal domain. This model represents the C-terminal region of a set of phage proteins typically about 400-500 amino acids in length, although some members are considerably shorter. An article on Methanobacterium phage Psi-M2 (PMID:9791169) calls the member from that phage, ORF9, a putative large terminase subunit, and ORF8 a candidate …	122	3	532					1			2
None	123	3	237.667					1			2
None	124	1	102								1
None	125	1	121								1
None	126	1	42								1
None	127	1	171														1
None	128	1	107														1
None	129	1	92														1
None	130	1	65														1
None	131	1	330														1
Resolvase, N terminal domain. The N-terminal domain of the resolvase family contains the active site and the dimer interface. The extended arm at the C-terminus of this domain connects to the C-terminal helix-turn-helix domain of resolvase... Site-specific recombinases, DNA invertase Pin homologs [DNA replication, recombination, and repair]... Serine Recombinase family, catalytic domain; a DNA bi…	132	1	548														1
None	133	1	82														1
None	134	1	45														1
None	135	1	118														1
recombinase, phage RecT family. All proteins in this family for which functions are known bind ssDNA and are involved in the the pairing of homologous DNA This family is based on the phylogenomic analysis of JA Eisen (1999, Ph.D. Thesis, Stanford University). RecT and homologs are found in prophage regions of bacterial genomes. RecT works with a partner protein, RecE [DNA metabolism, DNA replicat…	136	1	337														1
None	137	1	32														1
putative phage-type endonuclease. Members of this protein family are found often in phage genomes and in prokaryotic genomes in uncharacterized regions that resemble integrated prophage regions... Phage-related protein, predicted endonuclease [DNA replication, recombination, and repair]... YqaJ-like viral recombinase domain. This protein family is found in many different bacterial species but is …	138	1	303														1
Helix-turn-helix XRE-family like proteins... Helix-turn-helix XRE-family like proteins. Prokaryotic DNA binding proteins belonging to the xenobiotic response element family of transcriptional regulators... Helix-turn-helix. This large family of DNA binding helix-turn helix proteins includes Cro and CI. Within the Neisseria gonorrhoeae phage associated protein NGO0477, the full protein fold incorp…	139	1	196														1
None	140	1	118														1
HNH endonuclease. This is a zinc-binding loop of Fold group 7 as found in endo-deoxy-ribonucleases and HNH nucleases.	141	1	167														1
HNH endonuclease. This is a zinc-binding loop of Fold group 7 as found in endo-deoxy-ribonucleases and HNH nucleases... Helix-turn-helix domain of Hin and related proteins. This domain model summarizes a family of DNA-binding domains unique to bacteria and represented by the Hin protein of Salmonella. The basic HTH domain is a simple fold comprised of three core helices that form a right-handed h…	142	1	254														1
single-stranded DNA-binding protein; Provisional... single-stranded DNA-binding protein; Provisional... single-stranded DNA-binding protein; Provisional... single-stranded DNA-binding protein; Validated... single-stranded DNA-binding protein; Provisional... single-stranded DNA-binding protein; Provisional... single-stranded DNA-binding protein; Provisional... single-stranded DNA-binding protein; …	143	3	171												1	1	1
None	144	1	72														1
None	145	1	153														1
Protein of unknown function (DUF968). Family of uncharacterized prophage proteins that are also found in bacteria and eukaryotes.	146	1	166														1
None	147	1	91														1
None	148	1	174														1
None	149	1	155														1
Helix-turn-helix domain. This helix-turn-helix domain is often found in phage proteins and is likely to be DNA-binding.	150	1	78														1
Site-specific DNA methylase [DNA replication, recombination, and repair]... DNA-methyltransferase (dcm). All proteins in this family for which functions are known are DNA-cytosine methyltransferases. This family is based on the phylogenomic analysis of JA Eisen (1999, Ph.D. Thesis, Stanford University) [DNA metabolism, DNA replication, recombination, and repair]... DNA cytosine methylase; Provisi…	151	1	205														1
Site-specific DNA methylase [DNA replication, recombination, and repair]... DNA-methyltransferase (dcm). All proteins in this family for which functions are known are DNA-cytosine methyltransferases. This family is based on the phylogenomic analysis of JA Eisen (1999, Ph.D. Thesis, Stanford University) [DNA metabolism, DNA replication, recombination, and repair]... Cytosine-C5 specific DNA methyl…	152	1	161														1
Helix-turn-helix domain.	153	1	257														1
IstB-like ATP binding protein. This protein contains an ATP/GTP binding P-loop motif. It is found associated with IS21 family insertion sequences. The function of this protein is unknown, but it may perform a transposase function... Bacterial dnaA protein... chromosomal replication initiation protein; Provisional... hypothetical protein; Provisional... DNA replication protein DnaC; Validated... p…	154	1	265														1
None	155	1	57														1
None	156	1	139														1
None	157	1	409														1
Transposase and inactivated derivatives [DNA replication, recombination, and repair]... Transposase. Transposase proteins are necessary for efficient DNA transposition. Contains transposases for IS204, IS1001, IS1096 and IS1165... Helix-turn-helix domain of transposase family ISL3... zinc-finger of transposase IS204/IS1001/IS1096/IS1165.	158	1	482														1
None	159	1	124														1
None	160	1	71														1
None	161	1	192														1
Phage terminase, small subunit [DNA replication, recombination, and repair]... Terminase small subunit. Packaging of double-stranded viral DNA concatemers requires interaction of the prohead with virus DNA. This process is mediated by a phage-encoded DNA recognition and terminase protein. The terminase enzymes described so far, which are hetero-oligomers composed of a small and a large subunit, d…	162	1	259														1
None	163	1	154														1
None	164	1	98														1
None	165	1	70														1
None	166	1	68														1
None	167	1	64														1
None	168	1	43														1
None	169	1	49														1
putative zinc finger/helix-turn-helix protein, YgiT family. This model describes a family of predicted regulatory proteins with a conserved zinc finger/HTH architecture. The amino-terminal region contains a novel domain, featuring two CXXC motifs and occuring in a number of small bacterial proteins as well as in the present family. The carboxyl-terminal region consists of a helix-turn-helix domai…	170	1	72														1
None	171	1	66														1
None	172	1	53														1
None	173	1	69														1
Protein of unknown function (DUF4031). This family of proteins is functionally uncharacterized. This family of proteins is found in bacteria and viruses. Proteins in this family are typically between 91 and 130 amino acids in length. There is a conserved HYD sequence motif.	174	1	130														1
large terminase protein; Provisional... large terminase protein; Provisional.	175	2	549														2
None	176	1	148														1
None	177	2	745														2
None	178	1	322														1
None	179	1	106														1
RNA-binding global regulator CsrA [Signal transduction mechanisms]... carbon storage regulator; Provisional... Global regulator protein family. This is a family of global regulator proteins. This protein is a RNA-binding protein and a global regulator of carbohydrate metabolizm genes facilitating mRNA decay. In Escherichia coli CsrA binds the CsrB RNA molecule to form the Csr regulatory system wh…	180	1	64														1
Protein of unknown function (DUF4043). This family of proteins is functionally uncharacterized. This family of proteins is found in bacteria and viruses. Proteins in this family are typically between 369 and 424 amino acids in length. There is a single completely conserved residue G that may be functionally important... Protein of unknown function (DUF4043). This family of proteins is functionall…	181	2	384														2
None	182	1	157														1
None	183	1	212														1
None	184	1	197														1
None	185	1	210														1
None	186	1	139														1
None	187	1	246														1
None	188	1	688														1
None	189	1	93														1
Chaperone of endosialidase. This is the very C-terminal, chaperone, domain of the bacteriophage protein endosialidase. It releases itself, via the serine-lysine dyad at the N-terminus, from the remainder of the end-tail-spike. Cleavage occurs after the threonine which is the final residue of the End-tail-spike family, pfam12219. The endosialidase protein forms homotrimeric molecules in bacterioph…	190	1	425														1
None	191	2	296														2
None	192	2	573.5														2
None	193	1	117														1
None	194	1	143														1
None	195	1	104														1
None	196	1	171														1
None	197	1	83														1
Phosphoadenosine phosphosulfate reductase family. This domain is found in phosphoadenosine phosphosulfate (PAPS) reductase enzymes or PAPS sulfotransferase. PAPS reductase is part of the adenine nucleotide alpha hydrolases superfamily also including N type ATP PPases and ATP sulphurylases. The enzyme uses thioredoxin as an electron donor for the reduction of PAPS to phospho-adenosine-phosphate (P…	198	1	242														1
None	199	1	532														1
Transglycosylase SLT domain. This family is distantly related to pfam00062. Members are found in phages, type II, type III and type IV secretion systems... helicase superfamily c-terminal domain... DEAD-like helicases superfamily... Soluble lytic murein transglycosylase and related regulatory proteins (some contain LysM/invasin domains) [Cell envelope biogenesis, outer membrane]... Adenine-specif…	200	2	3704														2
None	201	1	80														1
None	202	1	98														1
None	203	1	63														1
Phage-related lysozyme (muraminidase) [General function prediction only]... Endolysins and autolysins are found in viruses and bacteria, respectively. The ds DNA phages of eubacteria use endolysins or muralytic enzymes in conjunction with hollin, a small membrane protein, to degrade the peptidoglycan found in bacterial cell walls. Similarly, bacteria produce autolysins to facilitate the biosynthe…	204	1	174														1
Bacteriophage Rz lysis protein. This protein is involved in host lysis. This family is not considered to be a peptidase according to the MEROPs database. This family Rz and the Rz1 protein (pfam06085) represent a unique example of two genes located in different reading frames in the same nucleotide sequence, which encode different proteins that are both required in the same physiological pathway.	205	1	176														1
None	206	1	73														1
Phage DNA packaging protein Nu1. Terminase, the DNA packaging enzyme of bacteriophage lambda, is a heteromultimer composed of subunits Nu1 and A. The smaller Nu1 terminase subunit has a low-affinity ATPase stimulated by non-specific DNA... Phage DNA packaging protein, Nu1 subunit of terminase [DNA replication, recombination, and repair]... Phage DNA packaging protein Nu1. Terminase, the DNA packa…	207	2	174.5		2
Phage terminase, large subunit GpA [Replication, recombination and repair]... Phage terminase large subunit (GpA). This family consists of several phage terminase large subunit proteins as well as related sequences from several bacterial species. The DNA packaging enzyme of bacteriophage lambda, terminase, is a heteromultimer composed of a small subunit, gpNu1, and a large subunit, gpA, products …	208	2	640.5		2
gpW. gpW is a 68 residue protein known to be present in phage particles. Extracts of phage-infected cells lacking gpW contain DNA-filled heads, and active tails, but no infectious virions. gpW is required for the addition of gpFII to the head, which is, in turn, required for the attachment of tails. Since gpFII and tails are known to be attached at the connector, gpW is also likely to assemble at…	209	2	68		2
Bacteriophage capsid protein [General function prediction only]... phage portal protein, lambda family. This model represents one of several distantly related families of phage portal protein. This protein forms a hole, or portal, that enables DNA passage during packaging and ejection. It also forms the junction between the phage head (capsid) and the tail proteins. It functions as a dodecamer of…	210	2	531.5		2
Caseinolytic protease (ClpP) is an ATP-dependent protease. Clp protease (caseinolytic protease; ClpP; endopeptidase Clp; Peptidase S14; ATP-dependent protease, ClpAP)-like enzymes are highly conserved serine proteases and belong to the ClpP/Crotonase superfamily. Included in this family are Clp proteases that are involved in a number of cellular processes such as degradation of misfolded proteins…	211	4	306		4
Bacteriophage lambda head decoration protein D... Bacteriophage lambda head decoration protein D.	212	2	110		2
Phage major capsid protein E. Major capsid protein E is involved with the stabilisation of the condensed form of the DNA molecule in phage heads... Phage major capsid protein E. Major capsid protein E is involved with the stabilisation of the condensed form of the DNA molecule in phage heads.	213	2	341		2
DNA packaging protein FI. This family includes the lambda phage DNA-packaging protein FI. Proteins in this family are typically between 124 and 140 amino acids in length. There is a conserved EEE sequence motif... DNA packaging protein FI. This family includes the lambda phage DNA-packaging protein FI. Proteins in this family are typically between 124 and 140 amino acids in length. There is a con…	214	2	138		2
Phage Head-Tail Attachment. The phage head-tail attachment protein is required for the joining of phage heads and tails at the last step of morphogenesis... ATP-binding sugar transporter from pro-phage. Members of this short family are putative ATP-binding sugar transporter-like protein... Phage Head-Tail Attachment. The phage head-tail attachment protein is required for the joining of phage head…	215	2	117		2
Prophage minor tail protein Z (GPZ). This family consists of several prophage minor tail protein Z like sequences from Escherichia coli, Salmonella typhimurium and Lambda-like bacteriophages... Prophage minor tail protein Z (GPZ). This family consists of several prophage minor tail protein Z like sequences from Escherichia coli, Salmonella typhimurium and Lambda-like bacteriophages.	216	2	188		2
Phage minor tail protein U. Tail fibre component U of bacteriophage... Phage minor tail protein U. Tail fibre component U of bacteriophage.	217	2	131.5		2
Bacterial Ig-like domain 2... Bacterial surface proteins containing Ig-like domains [Cell motility and secretion]... Bacterial Ig-like domain (group 2). This family consists of bacterial domains with an Ig-like fold. Members of this family are found in bacterial and phage surface proteins such as intimins... Bacterial surface proteins containing Ig-like domains [Cell motility and secretion].	218	2	245.5		2
phage minor tail protein G. This model describes a family of bacteriophage proteins including G of phage lambda. This protein has been described as undergoing a translational frameshift at a Gly-Lys dipeptide near the C-terminus of protein G from phage lambda, with about 4 % efficiency, to produce tail assembly protein G-T. The Lys of the Gly-Lys pair is the conserved second-to-last residue of se…	219	2	140		2
phage tail assembly protein T. This model represents a translation of the T gene in phage lambda and related phage. A translational frameshift from the upstream gene G into the frame of T produces a minor protein gpG-T, essential in tail assembly but not found in the mature virion [Mobile and extrachromosomal element functions, Prophage functions]... Minor tail protein T. Minor tail protein T is …	220	2	130.5		2
Phage-related minor tail protein [Function unknown]... phage tail tape measure protein, lambda family. This model represents a relatively well-conserved region near the C-terminus of the tape measure protein of a lambda and related phage. This protein, which controls phage tail length, is typically about 1000 residues in length. Both low-complexity sequence and insertion/deletion events appear co…	221	2	845.5		2
Phage minor tail protein. This family consists of a series of phage minor tail proteins and related sequences from several bacterial species... Phage-related protein [Function unknown].	222	1	109		1
lambda-like phage minor tail protein L. This model detects members of the family of phage lambda minor tail protein L. This model was built as a fragment model to allow detection of fragmentary sequences, as might be found in cryptic prophage regions [Mobile and extrachromosomal element functions, Prophage functions]... Phage-related protein [Function unknown]... Phage minor tail protein L.	223	1	232		1
Mpr1p, Pad1p N-terminal (MPN) domains with catalytic isopeptidase activity (metal-binding); prokaryotic. This family contains bacterial and archaeal MPN (also known as Mov34, PAD-1, JAMM, JAB, MPN+)-like domains. These catalytically active domains contain the signature JAB1/MPN/Mov34 metalloenzyme (JAMM) motif, EXnHS/THX7SXXD, which is involved in zinc ion coordination and provides the active sit…	224	1	199		1
Phage-related protein, tail component [Function unknown]... Bacteriophage lambda tail assembly protein I. This family consists of tail assembly proteins from lambdoid and T1 phages and related prophages, e.g. the tail assembly protein I (TAPI). Members of this family contain a core ubiquitin fold domain. The exact function of TAPI is not clear but it is not incorporated into the mature tail. Gene…	225	1	223		1
Phage-related protein, tail component [Function unknown]... Domain of unknown function (DUF1983). Members of this family of functionally uncharacterized domains are found in various bacteriophage host specificity proteins... Fibronectin type III protein. This domain family is found in bacteria and viruses, and is typically between 126 and 146 amino acids in length. The family is found in associat…	226	4	1168	2	2
Enterobacterial Ail/Lom protein. This family consists of several bacterial and phage Ail/Lom-like proteins. The Yersinia enterocolitica Ail protein is a known virulence factor. Proteins in this family are predicted to consist of eight transmembrane beta-sheets and four cell surface-exposed loops. It is thought that Ail directly promotes invasion and loop 2 contains an active site, perhaps a recep…	227	1	206		1
Prophage tail fibre N-terminal. This domain is found at the N-terminus of prophage tail fibre proteins... Phage tail fibre repeat. This repeat is found in the tail fibres of phage. For example protein K. The repeats are about 40 residues long.	228	1	401		1
None	229	1	206		1
Phage Tail Collar Domain. This region is occasionally found in conjunction with pfam03335. Most of the family appear to be phage tail proteins; however some appear to be involved in other processes. For instance rhiB from Rhizobium leguminosarum may be involved in plant-microbe interactions. A related protein mrpB is involved in the pathogenicity of Microcystis aeruginosa. The finding of this fam…	230	3	531.667		1							1				1
Phage terminase, large subunit GpA [Replication, recombination and repair]... Caudovirales tail fibre assembly protein. This family contains bacterial and phage tail fibre assembly proteins. E.coli contains several members of this family although the function of these proteins is uncertain.	231	1	194		1
None	232	1	410		1
HNH nucleases.	233	1	296		1
Predicted ATP-dependent endonuclease of the OLD family [DNA replication, recombination, and repair]... AAA ATPase domain. This family of domains contain a P-loop motif that is characteristic of the AAA superfamily... AAA domain.	234	1	525		1
Phage integrase, N-terminal SAM-like domain... Integrase [DNA replication, recombination, and repair]... Site-specific recombinase XerD [DNA replication, recombination, and repair]... tyrosine recombinase XerD. The phage integrase family describes a number of recombinases with tyrosine active sites that transiently bind covalently to DNA. Many are associated with mobile DNA elements, including ph…	235	3	356.333	2	1
Excisionase-like protein. The phage-encoded excisionase protein (Xis) is involved in excisive recombination by regulating the assembly of the excisive intasome and by inhibiting viral integration. It adopts an unusual 'winged'-helix structure in which two alpha helices are packed against two extended strands. Also present in the structure is a two-stranded anti-parallel beta-sheet, whose strands …	236	3	72	2	1
None	237	3	56.3333	1	1										1
None	238	1	93		1
Ead/Ea22-like protein. This family contains phage proteins and bacterial proteins that are likely to represent integrated phage proteins. This family includes the Lambda phage Ea22 early protein as well as the Bacteriophage P22 Ead protein.	239	1	182		1
None	240	2	77		1												1
Protein of unknown function (DUF1382). This family consists of several hypothetical Escherichia coli and bacteriophage lambda-like proteins of around 60 residues in length. The function of this family is unknown. Structural modelling suggests this domain may bind nucleic acids... Protein of unknown function (DUF1382). This family consists of several hypothetical Escherichia coli and bacteriophage…	241	2	63		1												1
Protein of unknown function (DUF1317). This family consists of several hypothetical bacterial and phage proteins of around 60 residues in length. The function of this family is unknown... Protein of unknown function (DUF1317). This family consists of several hypothetical bacterial and phage proteins of around 60 residues in length. The function of this family is unknown.	242	2	61		1												1
putative phage-type endonuclease. Members of this protein family are found often in phage genomes and in prokaryotic genomes in uncharacterized regions that resemble integrated prophage regions... Herpesvirus alkaline exonuclease. This family includes various alkaline exonucleases from members of the herpesviridae. Alkaline exonuclease appears to have an important role in the replication of herpe…	243	3	227.667		1											1	1
phage recombination protein Bet. This model represents the phage recombination protein Bet from a number of phage, including phage lambda. All members of this family are found in phage genomes or in putative prophage regions of bacterial genomes [Mobile and extrachromosomal element functions, Prophage functions]... RecT family. The DNA single-strand annealing proteins (SSAPs), such as RecT, Red-b…	244	3	277.667		1											1	1
Host-nuclease inhibitor protein Gam. The Gam protein inhibits RecBCD nuclease and is found in both bacteria and bacteriophage... Host-nuclease inhibitor protein Gam. The Gam protein inhibits RecBCD nuclease and is found in both bacteria and bacteriophage.	245	2	118		1												1
Bacteriophage lambda Kil protein. This family consists of several Bacteriophage lambda Kil protein like sequences from both phages and bacteria. Induction of a lambda prophage causes the death of the host cell even in the absence of phage replication and lytic functions due to expression of the lambda kil gene... Bacteriophage lambda Kil protein. This family consists of several Bacteriophage lamb…	246	7	53.2857	2	1									1	2		1
Lambda Phage CIII. The CIII protein from bacteriophage lambda is an inhibitor of the FtsH peptidase... Lambda Phage CIII. The CIII protein from bacteriophage lambda is an inhibitor of the FtsH peptidase... Lambda Phage CIII. The CIII protein from bacteriophage lambda is an inhibitor of the FtsH peptidase... Lambda Phage CIII. The CIII protein from bacteriophage lambda is an inhibitor of the FtsH …	247	8	53	2	1									2	2		1
Protein of unknown function (DUF2528). This family of proteins has no known function. Some of the sequences are annotated as ea10 however the function of this protein is unknown... Protein of unknown function (DUF2528). This family of proteins has no known function. Some of the sequences are annotated as ea10 however the function of this protein is unknown.	248	2	122		1												1
Antirestriction protein Ral. Ral alleviates restriction and enhances modification by the E.Coli restriction and modification system... Antirestriction protein Ral. Ral alleviates restriction and enhances modification by the E.Coli restriction and modification system... Antirestriction protein Ral. Ral alleviates restriction and enhances modification by the E.Coli restriction and modification syst…	249	5	65.2		1									2	2
None	250	1	28		1
Superinfection exclusion protein B. This family includes superinfection exclusion proteins. These proteins prevent the growth of superinfecting phage which are insensitive to repression. It aborts lytic development of superinfecting phage.	251	1	184		1
None	252	2	121.5		1										1
None	253	1	144		1
None	254	1	279		1
The S24, S26 LexA/signal peptidase superfamily contains LexA-related and type I signal peptidase families. The S24 LexA protein domains include: the lambda repressor CI/C2 family and related bacterial prophage repressor proteins; LexA (EC 3.4.21.88), the repressor of genes in the cellular SOS response to DNA damage; MucA and the related UmuD proteins, which are lesion-bypass DNA polymerases, indu…	255	5	228	1	1									2	1
Cro. Members of this family are involved in the repression of transcription by binding as a homodimer to palindromic DNA operator sites in phage lambda: they repress genes expressed in early phage development and are necessary for the late stage of lytic growth. These proteins have a secondary structure consisting of three alpha-helices and three beta-sheets, and dimerise through interactions bet…	256	2	66	1	1
Bacteriophage CII protein. This family consists of several phage CII regulatory proteins. CII plays a key role in the lysis-lysogeny decision in bacteriophage lambda and related phages... Bacteriophage CII protein. This family consists of several phage CII regulatory proteins. CII plays a key role in the lysis-lysogeny decision in bacteriophage lambda and related phages... Bacteriophage CII prote…	257	5	100		1									2	2
Bacteriophage replication protein O. Replication protein O is necessary for the initiation of bacteriophage DNA replication. Protein O interacts with the lambda replication origin, and also with replication protein P to form an oligomer. It is speculated that the N-terminal half interacts with the replication origin while the C terminal half mediates protein-protein interaction... phage replicati…	258	2	305.5		1												1
Replication protein P. This family consists of several Bacteriophage lambda replication protein P like proteins. The bacteriophage lambda P protein promoters replication of the phage chromosome by recruiting a key component of the cellular replication machinery to the viral origin. Specifically, P protein delivers one or more molecules of Escherichia coli DnaB helicase to a nucleoprotein structur…	259	2	233		1												1
None	260	2	96		1												1
NinB protein. The ninR region of phage lambda contains two recombination genes, orf (ninB) and rap (ninG), that have roles when the RecF and RecBCD recombination pathways of Escherichia coli, respectively, operate on phage lambda... NinB protein. The ninR region of phage lambda contains two recombination genes, orf (ninB) and rap (ninG), that have roles when the RecF and RecBCD recombination path…	261	8	140.5	2	1									2	2		1
hypothetical protein; Provisional... Phosphoadenosine phosphosulfate reductase family. This domain is found in phosphoadenosine phosphosulfate (PAPS) reductase enzymes or PAPS sulfotransferase. PAPS reductase is part of the adenine nucleotide alpha hydrolases superfamily also including N type ATP PPases and ATP sulphurylases. The enzyme uses thioredoxin as an electron donor for the reduction of P…	262	1	290		1
None	263	3	60		1									2
NINE Protein. This family consists of NINE proteins from several bacteriophages and from Escherichia coli... prophage protein NinE; Provisional... NINE Protein. This family consists of NINE proteins from several bacteriophages and from Escherichia coli... prophage protein NinE; Provisional... NINE Protein. This family consists of NINE proteins from several bacteriophages and from Escherichia coli…	264	6	59	1	1									2	2
NinF protein. This family consists of several bacteriophage NinF proteins as well as related sequences from Escherichia coli... NinF protein. This family consists of several bacteriophage NinF proteins as well as related sequences from Escherichia coli... NinF protein. This family consists of several bacteriophage NinF proteins as well as related sequences from Escherichia coli... NinF protein. T…	265	6	56.8333	1	1									2	2
Bacteriophage Lambda NinG protein. NinG or Rap is involved in recombination. Rap (recombination adept with plasmid) increases lambda-by-plasmid recombination catalysed by Escherichia coli's RecBCD pathway... Bacteriophage Lambda NinG protein. NinG or Rap is involved in recombination. Rap (recombination adept with plasmid) increases lambda-by-plasmid recombination catalysed by Escherichia coli's R…	266	4	202.75		1									1	1		1
Phage NinH protein. This family consists of several phage NinH proteins. The function of this family is unknown... Phage NinH protein. This family consists of several phage NinH proteins. The function of this family is unknown... Phage NinH protein. This family consists of several phage NinH proteins. The function of this family is unknown... Phage NinH protein. This family consists of several ph…	267	7	65.4286	1	1									2	2		1
serine/threonine-protein phosphatase PP1; Provisional... phosphoprotein phosphatases of the metallophosphatase superfamily, metallophosphatase domain. The PPP (phosphoprotein phosphatase) family is one of two known protein phosphatase families specific for serine and threonine. This family includes: PP1, PP2A, PP2B (calcineurin), PP4, PP5, PP6, PP7, Bsu1, RdgC, PrpE, PrpA/PrpB, and ApA4 hydrolase…	268	2	222		1										1
Antitermination protein... chaperone protein DnaJ; Provisional... Antitermination protein... chaperone protein DnaJ; Provisional... Antitermination protein... chaperone protein DnaJ; Provisional... Antitermination protein... chaperone protein DnaJ; Provisional.	269	4	207	2	1									1
None	270	1	64		1
phage holin, lambda family. This model represents one of a large number of mutally dissimilar families of phage holins. Holins act against the host cell membrane to allow lytic enzymes of the phage to reach the bacterial cell wall. This family includes the product of the S gene of phage lambda [Mobile and extrachromosomal element functions, Prophage functions]... Phage holin family (Lysis protein…	271	9	105.111	2	2									1	4
Muramidase (phage lambda lysozyme) [Carbohydrate transport and metabolism]... lysozyme_like domain. This contains several members including Soluble Lytic Transglycosylases (SLT), Goose Egg-White Lysozymes (GEWL), Hen Egg-White Lysozymes (HEWL), chitinases, bacteriophage lambda lysozymes, endolysins, autolysins, and chitosanases. All the members are involved in the hydrolysis of beta-1,4- linked p…	272	7	160	2	1	2									2
Bacteriophage Rz lysis protein. This protein is involved in host lysis. This family is not considered to be a peptidase according to the MEROPs database. This family Rz and the Rz1 protein (pfam06085) represent a unique example of two genes located in different reading frames in the same nucleotide sequence, which encode different proteins that are both required in the same physiological pathway.…	273	7	148.143	1	1									2	2		1
Lipoprotein Rz1 precursor. This family consists of several bacteria and phage lipoprotein Rz1 precursors. Rz1 is a proline-rich lipoprotein from bacteriophage lambda which is known to have fusogenic properties. Rz1-induced liposome fusion is thought to be mediated primarily by the generation of local perturbation in the bilayer lipid membrane and to a lesser extent by electrostatic forces. This f…	274	5	60.8		1									1	2		1
Bor protein. This family consists of several Bacteriophage lambda Bor and Escherichia coli Iss proteins. Expression of bor significantly increases the survival of the Escherichia coli host cell in animal serum. This property is a well known bacterial virulence determinant indeed, bor and its adjacent sequences are highly homologous to the iss serum resistance locus of the plasmid ColV2-K94, which…	275	2	97		1												1
Protein of unknown function (DUF1398). This family consists of several hypothetical Enterobacterial proteins of around 130 residues in length. Members of this family seem to be found exclusively in Escherichia coli and Salmonella species. The function of this family is unknown... Phage envelope protein [General function prediction only].	276	1	177		1
None	277	1	68		1
integron integrase. Members of this family are integrases associated with integrons (and super-integrons), which are systems for incorporating and expressing cassettes of laterally transferred DNA. Incorporation occurs at an attI site. A super-integron, as in Vibrio sp., may include over 100 cassettes. This family belongs to the phage integrase family (pfam00589) that also includes recombinases X…	278	2	331			2
Helix-turn-helix XRE-family like proteins... Predicted transcriptional regulators [Transcription]... Predicted transcriptional regulator [Transcription]... Helix-turn-helix XRE-family like proteins. Prokaryotic DNA binding proteins belonging to the xenobiotic response element family of transcriptional regulators... Helix-turn-helix. This large family of DNA binding helix-turn helix proteins inclu…	279	1	97			1
Regulatory phage protein cox. This family of phage Cox proteins is expressed by Enterobacteria phages. The Cox protein is a 79-residue basic protein with a predicted strong helix-turn-helix DNA-binding motif. It inhibits integrative recombination and it activates site-specific excision of the HP1 genome from the Haemophilus influenzae chromosome, Hp1. Cox appears to function as a tetramer. Cox bi…	280	1	90			1
None	281	1	65			1
None	282	1	166			1
Protein of unknown function (DUF2732). This family of proteins has no known function.	283	1	74			1
None	284	1	100			1
hypothetical protein; Provisional... DksA-like zinc finger domain containing protein... DnaK suppressor protein [Signal transduction mechanisms]... phage/conjugal plasmid C-4 type zinc finger protein, TraR family. Members of this family are putative C4-type zinc finger proteins found almost exclusively in prophage regions, actual phage, or conjugal transfer regions of the Proteobactia. This small…	285	4	72.5			3											1
None	286	2	91			2
Bacteriophage replication gene A protein (GPA). This family consists of a group of bacteriophage replication gene A protein (GPA) like sequences from both viruses and bacteria. The members of this family are likely to be endonucleases... Bacteriophage replication gene A protein (GPA). This family consists of a group of bacteriophage replication gene A protein (GPA) like sequences from both viruse…	287	2	729.5			2
Cytolethal distending toxin A/C family.	288	1	181			1
Exonuclease-Endonuclease-Phosphatase (EEP) domain superfamily. This large superfamily includes the catalytic domain (exonuclease/endonuclease/phosphatase or EEP domain) of a diverse set of proteins including the ExoIII family of apurinic/apyrimidinic (AP) endonucleases, inositol polyphosphate 5-phosphatases (INPP5), neutral sphingomyelinases (nSMases), deadenylases (such as the vertebrate circadi…	289	1	269			1
Cytolethal distending toxin A/C family.	290	1	258			1
None	291	1	53			1
portal vertex protein; Provisional... Bacteriophage capsid portal protein [General function prediction only]... phage portal protein, HK97 family. This model represents one of several distantly related families of phage portal protein. This protein forms a hole, or portal, that enables DNA passage during packaging and ejection. It also forms the junction between the phage head (capsid) and the ta…	292	3	344.667			3
terminase ATPase subunit; Provisional... Terminase-like family. This family represents a group of terminase proteins... Putative ATPase subunit of terminase (gpP-like). This family of proteins are annotated as ATPase subunits of phage terminase after. Terminases are viral proteins that are involved in packaging viral DNA into the capsid... terminase ATPase subunit; Provisional... Uncharacterized …	293	5	406.8			5
capsid-scaffolding protein; Provisional... Phage capsid scaffolding protein (GPO) serine peptidase. This family consists of several bacteriophage capsid scaffolding proteins (GPO) and some related bacterial sequences. GPO is thought to function in both the assembly of proheads and the cleavage of GPN. The family is found to function as a serine peptidase, with a conserved Asp, His and Ser catalyt…	294	3	287.667			3
capsid protein; Provisional... phage major capsid protein, P2 family. This model family represents the major capsid protein component of the heads (capsids) of bacteriophage P2 and related phage. This model represents one of several analogous families lacking detectable sequence similarity. The gene encoding this component is typically located in an operon encoding the small and large terminase s…	295	3	350			3
Phage small terminase subunit. This family consists of several phage small terminase subunit proteins as well as some related bacterial sequences... terminase endonuclease subunit; Provisional... Phage small terminase subunit. This family consists of several phage small terminase subunit proteins as well as some related bacterial sequences... terminase endonuclease subunit; Provisional... Phage s…	296	3	243			3
Phage head completion protein (GPL). This family consists of several phage head completion protein (GPL) as well as related bacterial sequences. Members of this family allow the completion of filled heads by rendering newly packaged DNA in the heads resistant to DNase. The protein is thought to bind to DNA filled capsids... Phage head completion protein (GPL). This family consists of several phag…	297	3	163.333			3
Phage Tail Protein X. This domain is found in a family of phage tail proteins. Visual analysis suggests that it is related to pfam01476 (personal obs: C Yeats). The functional annotation of family members further confirms this hypothesis... P2-like prophage tail protein X [General function prediction only]... Phage Tail Protein X. This domain is found in a family of phage tail proteins. Visual an…	298	3	67.6667			3
Phage holin family 2. Holins are a diverse family of proteins that cause bacterial membrane lysis during late-protein synthesis. It is thought that the temporal precision of holin-mediated lysis may occur through the buildup of a holin oligomer which causes the lysis... Phage holin family 2. Holins are a diverse family of proteins that cause bacterial membrane lysis during late-protein synthesis.…	299	2	89.5			2
None	300	1	141			1
phage lysis regulatory protein, LysB family. Members of this protein family are phage lysis regulatory protein, including the well-studied protein LysB (lysis protein B) of Enterobacteria phage P2. For members of this family, genes are found in phage or in prophage regions of bacterial genomes, typically near a phage lysozyme or phage holin... phage lysis regulatory protein, LysB family. Members …	301	2	139			2
None	302	2	74			2
P2 phage tail completion protein R (GpR). This family consists of P2 phage tail completion protein R (GpR) like sequences. GpR is thought to be a tail completion protein which is essential for stable head joining... P2 phage tail completion protein R (GpR). This family consists of P2 phage tail completion protein R (GpR) like sequences. GpR is thought to be a tail completion protein which is esse…	303	3	162.667			3
phage virion morphogenesis (putative tail completion) protein. This model describes protein S of phage P2, suggested experimentally to act in tail completion and stable head joining, and related proteins from a number of phage [Mobile and extrachromosomal element functions, Prophage functions]... Phage virion morphogenesis family. Protein S of phage P2 is thought to be involved in tail completion…	304	3	151.667			3
Phage P2 baseplate assembly protein gpV [General function prediction only]... phage baseplate assembly protein V. This model describes a family of phage (and bacteriocin) proteins related to the phage P2 V gene product, which forms the small spike at the tip of the tail. Homologs in general are annotated as baseplate assembly protein V. At least one member is encoded within a region of Pectobacte…	305	2	212			2
baseplate wedge subunit; Provisional... baseplate wedge subunit... Phage baseplate assembly protein W [General function prediction only]... Gene 25-like lysozyme. This family includes the phage protein Gene 25 from T4 which is a structural component of the outer wedge of the baseplate that has acidic lysozyme activity. The family also includes relatives from bacteria that are also presumably lyso…	306	3	114.667			3
baseplate assembly protein; Provisional... Phage-related baseplate assembly protein [General function prediction only]... Baseplate J-like protein. The P2 bacteriophage J protein lies at the edge of the baseplate. This family also includes a number of bacterial homologues, which are thought to have been horizontally transferred... baseplate assembly protein; Provisional... Phage-related baseplate…	307	3	302.667			3
phage tail protein, P2 protein I family. This model represents the family of phage P2 protein I and related tail proteins from a number of temperate phage of Gram-negative bacteria. This model is built as a fragment model and identifies some phage tail proteins with strong but local similarity to members of the seed alignment [Mobile and extrachromosomal element functions, Prophage functions]... …	308	3	185.667			3
Phage-related tail fibre protein [General function prediction only]... Phage tail fibre repeat. This repeat is found in the tail fibres of phage. For example protein K. The repeats are about 40 residues long... Phage tail-collar fibre protein. This domain family is found in bacteria and viruses, and is approximately 160 amino acids in length. There are two completely conserved residues (K and W) …	309	4	413.25	2		2
Caudovirales tail fibre assembly protein. This family contains bacterial and phage tail fibre assembly proteins. E.coli contains several members of this family although the function of these proteins is uncertain... Caudovirales tail fibre assembly protein. This family contains bacterial and phage tail fibre assembly proteins. E.coli contains several members of this family although the function o…	310	2	201	1		1
Caudovirales tail fibre assembly protein. This family contains bacterial and phage tail fibre assembly proteins. E.coli contains several members of this family although the function of these proteins is uncertain.	311	1	147			1
None	312	1	104			1
Helix-turn-helix domain of resolvase... multiple promoter invertase; Provisional... Resolvase, N terminal domain. The N-terminal domain of the resolvase family contains the active site and the dimer interface. The extended arm at the C-terminus of this domain connects to the C-terminal helix-turn-helix domain of resolvase... Site-specific recombinases, DNA invertase Pin homologs [DNA replication,…	313	2	178.5			1													1
major tail sheath protein; Provisional... Phage tail sheath protein FI [General function prediction only]... Phage tail sheath protein. This family includes a variety of phage tail sheath proteins... major tail sheath protein; Provisional... Phage tail sheath protein FI [General function prediction only]... Phage tail sheath protein. This family includes a variety of phage tail sheath proteins...…	314	4	414			3													1
phage contractile tail tube protein, P2 family. The tails of some phage are contractile. This model represents the tail tube, or tail core, protein of the contractile tail of phage P2, and homologous proteins from additional phage [Mobile and extrachromosomal element functions, Prophage functions]... major tail tube protein; Provisional... Phage tail tube protein FII. The major structural compone…	315	3	172			3
Mu-like prophage FluMu protein gp41. Members of this family of prokaryotic proteins include various gp41 proteins and related sequences... Mu-like prophage FluMu protein gp41. Members of this family of prokaryotic proteins include various gp41 proteins and related sequences... Mu-like prophage FluMu protein gp41. Members of this family of prokaryotic proteins include various gp41 proteins and rel…	316	3	103.333			3
Phage P2 GpE. This family consists of several phage and bacterial proteins which are closely related to the GpE tail protein from Phage P2... Phage P2 GpE. This family consists of several phage and bacterial proteins which are closely related to the GpE tail protein from Phage P2... Phage P2 GpE. This family consists of several phage and bacterial proteins which are closely related to the GpE tai…	317	3	49.3333			3
Phage-related tail protein [Function unknown]... phage tail tape measure protein, TP901 family, core region. This model represents a reasonably well conserved core region of a family of phage tail proteins. The member from phage TP901-1 was characterized as a tail length tape measure protein in that a shortened form of the protein leads to phage with proportionately shorter tails [Mobile and extr…	318	3	843.667			3
Phage protein U [General function prediction only]... Phage P2 GpU. This family consists of several bacterial and phage proteins of around 130 residues in length which seem to be related to the bacteriophage P2 GpU protein which is thought to be involved in tail assembly... Phage protein U [General function prediction only]... Phage P2 GpU. This family consists of several bacterial and phage prot…	319	3	155.333			3
tail protein; Provisional... Phage protein D [General function prediction only]... Phage late control gene D protein (GPD). This family includes a number of phage late control gene D proteins and related bacterial sequences. This family also includes Bacteriophage Mu P proteins and related sequences... tail protein; Provisional... Phage protein D [General function prediction only]... Phage late c…	320	3	400			3
DNA-binding transcriptional regulator; Provisional... Ogr/Delta-like zinc finger. This is a viral family of phage zinc-binding transcriptional activators, which also contains cryptic members in some bacterial genomes. The P4 phage delta protein contains two such domains attached covalently, while the P2 phage Ogr proteins possess one domain but function as dimers. All the members of this family h…	321	2	84.5			2
None	322	1	140												1
Phage terminase large subunit [General function prediction only]... phage terminase, large subunit, PBSX family. This model detects members of a highly divergent family of the large subunit of phage terminase. All members are encoded by phage genomes or within prophage regions of bacterial genomes. This is a distinct family from pfam03354 [Mobile and extrachromosomal element functions, Prophage f…	323	3	470												3
None	324	5	722											2	3
None	325	2	296												2
P22 coat protein - gene protein 5. This family of proteins represents gene product 5 from bacteriophage P22. This protein is involved in the formation of the pro-capsid shells in the bacteriophage. In total, there are 415 molecules of the coat protein which are arranged in an icosahedral shell... P22 coat protein - gene protein 5. This family of proteins represents gene product 5 from bacteriopha…	326	2	423												2
None	327	1	61												1
P22 tail accessory factor. This tail accessory factor of the P22 virus is also referred to as gene product 4 (Gp4). The proteins structure consists of 60% alpha helices. Gp4 is the first tail accessory factor to be added to newly DNA-filled capsids during P22-morphogenesis. In solution, the protein acts as a monomer and has low structural stability. The interaction of gp4 with the portal protein …	328	5	161											2	3
Phage stabilisation protein. Members of this family are phage proteins that are probably involved with stabilizing the condensed DNA within the capsid... Phage stabilisation protein. Members of this family are phage proteins that are probably involved with stabilizing the condensed DNA within the capsid... Phage stabilisation protein. Members of this family are phage proteins that are probably in…	329	5	473											2	3
None	330	4	234.75											2	2
Protein of unknown function (DUF2824). This family of proteins has no known function. Some members in the family are annotated as the P22 head assembly protein gp14 however this cannot be confirmed... head assembly protein... Protein of unknown function (DUF2824). This family of proteins has no known function. Some members in the family are annotated as the P22 head assembly protein gp14 however …	331	4	151											2	2
None	332	5	225.4											2	3
None	333	5	451.4											2	3
None	334	5	655.2											2	3
Head binding. The head binding domain found in the Phage P22 tailspike protein contains two regular beta-sheets, A and B, oriented nearly perpendicular to each other and composed of five and three strands respectively. The topology of the strands is exclusively antiparallel. The tailspike protein trimerises through this domain, and the direction of the strands with respect to the molecular triad …	335	5	655.4											2	3
Predicted acyltransferases [Lipid metabolism]... Acyltransferase family. This family includes a range of acyltransferase enzymes. This domain is found in many as yet uncharacterized C. elegans proteins and it is approximately 300 amino acids long.	336	1	333												1
integrase; Provisional... Integrase [DNA replication, recombination, and repair]... Site-specific recombinase XerC [DNA replication, recombination, and repair]... tyrosine recombinase XerD. The phage integrase family describes a number of recombinases with tyrosine active sites that transiently bind covalently to DNA. Many are associated with mobile DNA elements, including phage, transposons, and…	337	2	385												2
None	338	1	46												1
Prophage CP4-57 regulatory protein (AlpA). This family consists of several short bacterial and phage proteins which are related to the Escherichia coli protein AlpA. AlpA suppress two phenotypes of a delta lon protease mutant, overproduction of capsular polysaccharide and sensitivity to UV light. Several of the sequences in this family are thought to be DNA-binding proteins... Predicted transcrip…	339	1	66												1
None	340	2	103												1		1
restriction alleviation protein, Lar family. Restriction alleviation proteins provide a countermeasure to host cell restriction enzyme defense against foreign DNA such as phage or plasmids. This family consists of homologs to the phage antirestriction protein Lar, and most members belong to phage genomes or prophage regions of bacterial genomes [Mobile and extrachromosomal element functions, Prop…	341	1	100												1
Ead/Ea22-like protein. This family contains phage proteins and bacterial proteins that are likely to represent integrated phage proteins. This family includes the Lambda phage Ea22 early protein as well as the Bacteriophage P22 Ead protein.	342	1	226												1
None	343	2	99												2
Protein of unknown function (DUF2737). This family of proteins has no known function... Protein of unknown function (DUF2737). This family of proteins has no known function... Protein of unknown function (DUF2737). This family of proteins has no known function... Protein of unknown function (DUF2737). This family of proteins has no known function.	344	4	55.25	1										2	1
None	345	1	96												1
Protein of unknown function (DUF2856). Some members in this viral family of proteins with unknown function are annotated as Abc2 however this cannot be confirmed... Protein of unknown function (DUF2856). Some members in this viral family of proteins with unknown function are annotated as Abc2 however this cannot be confirmed... Protein of unknown function (DUF2856). Some members in this viral fam…	346	6	97.3333	2										2	2
None	347	1	159												1
Uncharacterized protein conserved in bacteria [Function unknown]... Rad52/22 family double-strand break repair protein. The DNA single-strand annealing proteins (SSAPs), such as RecT, Red-beta, ERF and Rad52, function in RecA-dependent and RecA-independent DNA recombination pathways. This family includes proteins related to Rad52. These proteins contain two helix-hairpin-helix motifs... Uncharact…	348	2	235											1	1
None	349	7	59	3											4
None	350	4	246.75												3	1
None	351	2	140												2
None	352	2	44									1			1
None	353	1	134												1
transcriptional repressor DicA; Reviewed... Helix-turn-helix XRE-family like proteins... transcriptional regulator, y4mF family. Members of this family belong to a clade of helix-turn-helix DNA-binding proteins, among the larger family pfam01381 (HTH_3; Helix-turn-helix). Members are similar in sequence to the HipB protein of E. coli. Genes for members of the seed alignment for this protein famil…	354	1	71												1
None	355	2	53	1											1
None	356	3	298	1										1	1
replicative DNA helicase; Validated... replicative DNA helicase; Provisional... replicative DNA helicase; Provisional... replicative DNA helicase; Provisional... replicative DNA helicase; Provisional... replicative DNA helicase; Provisional... replicative DNA helicase; Provisional... replicative DNA helicase; Provisional... replicative DNA helicase; Provisional... replicative DNA helicase; Provis…	357	6	468	2										2	2
None	358	4	29.25	1										1	2
None	359	1	108												1
None	360	1	66												1
None	361	1	102												1
Flagellar protein (FlbD). This family consists of several bacterial FlbD flagellar proteins. The exact function of this family is unknown.	362	1	84												1
putative transposase OrfB; Reviewed... Transposase and inactivated derivatives [DNA replication, recombination, and repair]... Integrase core domain. Integrase mediates integration of a DNA copy of the viral genome into the host chromosome. Integrase is composed of three domains. The amino-terminal domain is a zinc binding domain pfam02022. This domain is the central catalytic domain. The carboxy…	363	1	306												1
Transposase and inactivated derivatives [DNA replication, recombination, and repair]... Transposase and inactivated derivatives [DNA replication, recombination, and repair]... Transposase. Transposase proteins are necessary for efficient DNA transposition. This family consists of various Escherichia coli insertion elements and other bacterial transposases some of which are members of the IS3 fami…	364	1	100												1
Phage antitermination protein Q. This family consists of several phage antitermination protein Q and related bacterial sequences. Antiterminator proteins control gene expression by recognizing control signals near the promoter and preventing transcriptional termination which would otherwise occur at sites that may be a long way downstream... Protein of unknown function (DUF1133). This family cons…	365	3	172											1	2
None	366	1	50												1
hypothetical protein... Protein of unknown function (DUF2560). This family of proteins has no known function... hypothetical protein... Protein of unknown function (DUF2560). This family of proteins has no known function... hypothetical protein... Protein of unknown function (DUF2560). This family of proteins has no known function.	367	3	80											1	2
hypothetical protein... hypothetical protein.	368	2	61											1	1
None	369	1	286			1
None	370	1	65			1
None	371	1	117			1
Protein of unknown function (DUF754). This domain appears to be found in a group of prophage proteins.	372	1	90			1
spore cortex-lytic enzyme. Members of this protein family are the spore cortex-lytic enzyme SleB from Bacillus subtilis and other Gram-positive, endospore-forming bacterial species. This protein is stored in an inactive form in the spore and activated during germination [Cellular processes, Sporulation and germination]... Uncharacterized protein conserved in bacteria [Function unknown]... Putativ…	373	2	265			1							1
phage lysis regulatory protein, LysB family. Members of this protein family are phage lysis regulatory protein, including the well-studied protein LysB (lysis protein B) of Enterobacteria phage P2. For members of this family, genes are found in phage or in prophage regions of bacterial genomes, typically near a phage lysozyme or phage holin.	374	1	153			1
None	375	1	89			1
None	376	1	242			1
Phage P2 baseplate assembly protein gpV [General function prediction only]... phage baseplate assembly protein V. This model describes a family of phage (and bacteriocin) proteins related to the phage P2 V gene product, which forms the small spike at the tip of the tail. Homologs in general are annotated as baseplate assembly protein V. At least one member is encoded within a region of Pectobacte…	377	1	190			1
Phage-related tail fibre protein [General function prediction only]... Phage tail-collar fibre protein. This domain family is found in bacteria and viruses, and is approximately 160 amino acids in length. There are two completely conserved residues (K and W) that may be functionally important. The members are annotated as being putative phage tail or tail-collar proteins.	378	1	762			1
None	379	1	148			1
None	380	1	295			1
None	381	1	170			1
None	382	1	116			1
None	383	1	38			1
None	384	1	60			1
None	385	1	156			1
Ogr/Delta-like zinc finger. This is a viral family of phage zinc-binding transcriptional activators, which also contains cryptic members in some bacterial genomes. The P4 phage delta protein contains two such domains attached covalently, while the P2 phage Ogr proteins possess one domain but function as dimers. All the members of this family have the following consensus sequence: C-X(2)-C-X(3)-A-…	386	1	97			1
None	387	1	130			1
None	388	1	77			1
TOPRIM_primases: The topoisomerase-primase (TORPIM) nucleotidyl transferase/hydrolase domain found in the active site regions of bacterial DnaG-type primases and their homologs. Primases synthesize RNA primers for the initiation of DNA replication. DnaG type primases are often closely associated with DNA helicases in primosome assemblies. The TOPRIM domain has two conserved motifs, one of which c…	389	1	895			1
None	390	1	117			1
None	391	1	83			1
Site-specific DNA methylase [DNA replication, recombination, and repair]... Cytosine-C5 specific DNA methylases; Methyl transfer reactions play an important role in many aspects of biology. Cytosine-specific DNA methylases are found both in prokaryotes and eukaryotes. DNA methylation, or the covalent addition of a methyl group to cytosine within the context of the CpG dinucleotide, has profound e…	392	1	592			1
None	393	1	35			1
None	394	1	77			1
[truncated: 3,700 more rows]

## Sheet: Sheet3
phage 21	pham	Phage name	gp #	Protein sequence	Bacterial host	Phage morphology (myo, sipho, or podo)	Lytic, temperate, unknown	Genome size (bp_	Packaging strategy	Group	Pubmed link	Paper reference if experimentally determined or say "predicted"	Accession	Accession_#_for_large_terminase_protein
[truncated: 44 more rows]

[truncated: 1 more sheets: Sheet1]
